# Supplementary material for: Residual bile flow shapes PPARγ-mediated antifibrotic responses in experimental segmental cholestasis
Source: Sci Rep. 2026 Apr 25;16:19160. doi: 10.1038/s41598-026-50023-1 (PMC13279945; doi:10.1038/s41598-026-50023-1)
Supplement: Supplementary file 2 — Supplementary Information 2. [file 41598_2026_50023_MOESM2_ESM.xlsx]

## Sheet: Title
Residual bile flow shapes PPARγ-mediated antifibrotic responses in experimental segmental cholestasis
*Josiane O Gonçalves,1,2 Cleiton A.M Mafra,3 Isac Castro,4 Bruno Cogliati,5 Silvia Y Bando,2 Walcy R. Teodoro, 6 Suellen Serafini,1,2 Lorenzo F Ferreira,1,2 Carlos A Moreira-Filho,2 Uenis Tannuri,1,2 Ana C.A Tannuri.1,2
1 Division of Pediatric Surgery, Pediatric Liver Transplant Unit, and Pediatric Surgery Research Laboratory (LIM 30), University of São Paulo School of Medicine, São Paulo, SP, Brazil.
2 Department of Pediatrics, University of São Paulo School of Medicine, São Paulo, SP, Brazil.
3 Liver and Gastrointestinal Transplant Division, Department of Gastroenterology, University of São Paulo School of Medicine, São Paulo, SP, Brazil.
4 Department of Nephrology, University of São Paulo School of Medicine, São Paulo, SP, Brazil.
5 Department of Pathology, School of Veterinary Medicine and Animal Science, University of São Paulo, São Paulo, SP, Brazil.
6 Division of Rheumatology, Hospital das Clínicas, University of São Paulo School of Medicine, São Paulo, SP, Brazil.
* Correspondence: Josiane de Oliveira Gonçalves, PhD.
E-mail address: josiane.goncalves@hc.fm.usp.br

## Sheet: Table S6
Table S6. Reactome pathway enrichment analysis of CL network module. Enrichment analysis was performed using genes from a network module defined by the hub gene and its first neighbors. Pathways selected for visualization in the gene co-expression networks are highlighted in bold. Gene names are color-coded to indicate direction of expression (red, upregulated).
Term	Adjusted P-value	Genes
Signaling by TGF-beta Receptor Complex	1.3729e-17	ITGB1	SMAD2	TGIF1	SMAD4	SP1	ITGB8	ITGAV	ITGB6	LTBP1	TGFBR1	TGFBR2
Signaling by TGFB Family Members	2.79384e-17	ITGB1	SMAD2	TGIF1	SMAD4	SP1	TIMP2	ITGB8	ITGAV	ITGB6	LTBP1	TGFBR1	TGFBR2
TGF-beta Receptor Signaling Activates SMADs	1.54373e-16	ITGB1	SMAD2	SMAD4	ITGB8	ITGAV	ITGB6	LTBP1	TGFBR1	TGFBR2
Extracellular Matrix Organization	1.60463e-12	ITGB1	ITGA2	ITGA1	TIMP2	PDGFA	ITGB8	PLG	ITGAV	ITGB6	LTBP1	DCN
Signal Transduction	2.60934e-12	ITGB1	SMAD2	TGIF1	EDN1	SMAD4	HGF	ITGA2	PDGFA	FASLG	PLG	LTBP1	TGFBR1	VEGFA	TGFBR2	SP1	TIMP2	BCL2	ITGB8	ITGAV	ITGB6
Loss of Function of SMAD2 3 in Cancer	2.66095e-09	SMAD2	SMAD4	TGFBR1	TGFBR2
Signaling by TGF-beta Receptor Complex in Cancer	4.55787e-09	SMAD2	SMAD4	TGFBR1	TGFBR2
Integrin Cell Surface Interactions	2.26498e-08	ITGB1	ITGA2	ITGA1	ITGB8	ITGAV	ITGB6
Molecules Associated With Elastic Fibres	2.26498e-08	ITGB1	ITGB8	ITGAV	ITGB6	LTBP1
Elastic Fibre Formation	5.04924e-08	ITGB1	ITGB8	ITGAV	ITGB6	LTBP1
Signaling by TGFBR3	8.02633e-08	SMAD4	SP1	TIMP2	TGFBR1	TGFBR2
Interleukin-4 and Interleukin-13 Signaling	8.78467e-08	ITGB1	IL1A	HGF	BCL2	FASLG	VEGFA
SMAD2 3 Phosphorylation Motif Mutants in Cancer	5.57575e-07	SMAD2	TGFBR1	TGFBR2
TGFBR1 KD Mutants in Cancer	5.57575e-07	SMAD2	TGFBR1	TGFBR2
ECM Proteoglycans	5.57575e-07	ITGB1	ITGA2	ITGAV	ITGB6	DCN
Laminin Interactions	7.66458e-07	ITGB1	ITGA2	ITGA1	ITGAV
Loss of Function of TGFBR1 in Cancer	8.53098e-07	SMAD2	TGFBR1	TGFBR2
SMAD2 SMAD3 SMAD4 Heterotrimer Regulates Transcription	1.45705e-06	SMAD2	TGIF1	SMAD4	SP1
CHL1 Interactions	1.82892e-06	ITGB1	ITGA2	ITGA1
NFE2L2 Regulating Tumorigenic Genes	3.4073e-06	SP1	BCL2	PDGFA
Transcriptional Activity of SMAD2 SMAD3 SMAD4 Heterotrimer	5.23206e-06	SMAD2	TGIF1	SMAD4	SP1
Non-integrin membrane-ECM Interactions	9.03476e-06	ITGB1	ITGA2	PDGFA	ITGAV
Platelet Adhesion to Exposed Collagen	1.00146e-05	ITGB1	ITGA2	ITGA1
Hemostasis	1.49239e-05	ITGB1	HGF	ITGA2	ITGA1	PDGFA	PLG	ITGAV	VEGFA
Disease	2.75146e-05	ITGB1	SMAD2	IL1A	SMAD4	SP1	HGF	PDGFA	FASLG	DCN	TGFBR1	VEGFA	TGFBR2
Signaling by Receptor Tyrosine Kinases	2.79654e-05	ITGB1	HGF	ITGA2	PDGFA	PLG	ITGAV	VEGFA
Downregulation of TGF-beta Receptor Signaling	3.9283e-05	SMAD2	TGFBR1	TGFBR2
Syndecan Interactions	4.258e-05	ITGB1	ITGA2	ITGAV
MET Activates PTK2 Signaling	5.69236e-05	ITGB1	HGF	ITGA2
Downregulation of SMAD2 3 SMAD4 Transcriptional Activity	6.08716e-05	SMAD2	TGIF1	SMAD4
L1CAM Interactions	0.000109943	ITGB1	ITGA2	ITGA1	ITGAV
MET Interacts With TNS Proteins	0.000112324	ITGB1	HGF
Diseases of Signal Transduction by Growth Factor Receptors and Second Messengers	0.000112324	SMAD2	SMAD4	HGF	PDGFA	TGFBR1	TGFBR2
Signaling by Interleukins	0.000112324	ITGB1	IL1A	HGF	BCL2	FASLG	VEGFA
MET Promotes Cell Motility	0.000122125	ITGB1	HGF	ITGA2
Platelet Degranulation	0.000122125	HGF	PDGFA	PLG	VEGFA
Response to Elevated Platelet Cytosolic Ca2+	0.000138173	HGF	PDGFA	PLG	VEGFA
TGFBR3 Regulates TGF-beta Signaling	0.000265146	TGFBR1	TGFBR2
FOXO-mediated Transcription	0.000472969	SMAD2	SMAD4	FASLG
Cellular Responses to Stimuli	0.000472969	ITGB1	IL1A	SP1	BCL2	PDGFA	ITGAV	VEGFA
Signaling by MET	0.000753185	ITGB1	HGF	ITGA2
Nuclear Events Mediated by NFE2L2	0.000979033	SP1	BCL2	PDGFA
TGF-beta Receptor Signaling in EMT (Epithelial to Mesenchymal Transition)	0.00099808	TGFBR1	TGFBR2
Developmental Biology	0.0010341	ITGB1	SMAD2	EDN1	SMAD4	ITGA2	ITGA1	BCL2	ITGAV
FOXO-mediated Transcription of Cell Cycle Genes	0.0010341	SMAD2	SMAD4
Signaling by Activin	0.0010341	SMAD2	SMAD4
Germ Layer Formation at Gastrulation	0.0010341	SMAD2	SMAD4
Formation of Definitive Endoderm	0.00111502	SMAD2	SMAD4
Cell-extracellular Matrix Interactions	0.00111502	ITGB1	ILK
SARS-CoV-1 Targets Host Intracellular Signalling and Regulatory Pathways	0.00119641	SMAD4	SP1
Other Semaphorin Interactions	0.00119641	ITGB1	ITGA1
Platelet Activation, Signaling and Aggregation	0.00135852	HGF	PDGFA	PLG	VEGFA
Signal Transduction by L1	0.00139982	ITGB1	ITGAV
Cytokine Signaling in Immune System	0.00139982	ITGB1	IL1A	HGF	BCL2	FASLG	VEGFA
Deubiquitination	0.00139982	SMAD2	SMAD4	TGFBR1	TGFBR2
Signaling by NODAL	0.00160716	SMAD2	SMAD4
Cell Junction Organization	0.0017838	ITGB1	SP1	ILK
KEAP1-NFE2L2 Pathway	0.0017838	SP1	BCL2	PDGFA
TGFBR3 Expression	0.0022704	SMAD4	SP1
Generic Transcription Pathway	0.0023672	SMAD2	TGIF1	SMAD4	SP1	FASLG	CTGF	VEGFA
FOXO-mediated Transcription of Oxidative Stress, Metabolic and Neuronal Genes	0.00263833	SMAD2	SMAD4
Turbulent Flow Shear Stress Activates Signaling by PIEZO1 and Integrins in Endothelial Cells	0.00263833	ITGB1	ITGAV
Degradation of the Extracellular Matrix	0.00263833	TIMP2	PLG	DCN
Transcriptional Regulation of Pluripotent Stem Cells	0.00273801	SMAD2	SMAD4
Activation of Matrix Metalloproteinases	0.00286762	TIMP2	PLG
Cell-Cell Communication	0.0035106	ITGB1	SP1	ILK
RNA Polymerase II Transcription	0.00385642	SMAD2	TGIF1	SMAD4	SP1	FASLG	CTGF	VEGFA
Ub-specific Processing Proteases	0.00589709	SMAD2	SMAD4	TGFBR1
Cellular Response to Chemical Stress	0.00682284	SP1	BCL2	PDGFA
Programmed Cell Death	0.00682284	IL1A	BCL2	FASLG
Signaling by PDGF	0.00806329	PDGFA	PLG
Cellular Responses to Stress	0.00859599	IL1A	SP1	BCL2	PDGFA	VEGFA
Regulated Necrosis	0.00866224	IL1A	FASLG
Semaphorin Interactions	0.0093202	ITGB1	ITGA1
Gene Expression (Transcription)	0.0093202	SMAD2	TGIF1	SMAD4	SP1	FASLG	CTGF	VEGFA
SARS-CoV Infections	0.010056	ITGB1	SMAD4	SP1	VEGFA
Immune System	0.0111045	ITGB1	IL1A	HGF	TIMP2	BCL2	FASLG	ITGAV	VEGFA
Axon Guidance	0.0131737	ITGB1	ITGA2	ITGA1	ITGAV
UCH Proteinases	0.0142948	TGFBR1	TGFBR2
Constitutive Signaling by Aberrant PI3K in Cancer	0.0144536	HGF	PDGFA
Nervous System Development	0.0149821	ITGB1	ITGA2	ITGA1	ITGAV
Transcriptional Regulation by RUNX3	0.0151107	SMAD4	CTGF
Response of Endothelial Cells to Shear Stress	0.0171733	ITGB1	ITGAV
Cellular Responses to Mechanical Stimuli	0.0171733	ITGB1	ITGAV
FasL CD95L Signaling	0.0172715	FASLG
RUNX3 Regulates BCL2L11 (BIM) Transcription	0.0172715	SMAD4
MET Activates PTPN11	0.0172715	HGF
VEGFA-VEGFR2 Pathway	0.0185034	ITGAV	VEGFA
Fibronectin Matrix Formation	0.0198029	ITGB1
MET Receptor Activation	0.0198029	HGF
MET Activates PI3K AKT Signaling	0.0198029	HGF
Signaling by VEGF	0.020937	ITGAV	VEGFA
PI3K AKT Signaling in Cancer	0.021457	HGF	PDGFA
PI5P, PP2A and IER3 Regulate PI3K AKT Signaling	0.0216018	HGF	PDGFA
SARS-CoV-1-host Interactions	0.0217464	SMAD4	SP1
RUNX3 Regulates CDKN1A Transcription	0.021887	SMAD4
Negative Regulation of the PI3K AKT Network	0.0226403	HGF	PDGFA
Gastrulation	0.0226403	SMAD2	SMAD4
Estrogen-dependent Gene Expression	0.0226403	SP1	BCL2
Cross-presentation of Particulate Exogenous Antigens (Phagosomes)	0.0226403	ITGAV
Defective CHST14 Causes EDS, Musculocontractural Type	0.0226403	DCN
Defective CHST3 Causes SEDCJD	0.0226403	DCN
Defective CHSY1 Causes TPBS	0.0226403	DCN
RUNX3 Regulates YAP1-mediated Transcription	0.0226403	CTGF
VEGF Binds to VEGFR Leading to Receptor Dimerization	0.0226403	VEGFA
VEGF Ligand-Receptor Interactions	0.0226403	VEGFA
Regulation of IGF Transport and Uptake by Insulin-like Growth Factor Binding Proteins (IGFBPs)	0.0234717	PLG	LTBP1
BH3-only Proteins Associate With and Inactivate Anti-Apoptotic BCL-2 Members	0.0247545	BCL2
Interleukin-1 Processing	0.0247545	IL1A
MITF-M-regulated Melanocyte Development	0.0267523	EDN1	BCL2
Regulation of CDH11 Gene Transcription	0.0267523	SP1
MET Receptor Recycling	0.0267523	HGF
CASP8 Activity Is Inhibited	0.0274492	FASLG
TGFBR3 PTM Regulation	0.0274492	TIMP2
Regulation by c-FLIP	0.0274492	FASLG
Dermatan Sulfate Biosynthesis	0.0274492	DCN
MET Activates RAP1 and RAC1	0.0274492	HGF
MET Activates RAS Signaling	0.0274492	HGF
Dimerization of Procaspase-8	0.0274492	FASLG
Regulation of Gene Expression by Hypoxia-inducible Factor	0.0274492	VEGFA
PECAM1 Interactions	0.0296793	ITGAV
TFAP2 (AP-2) Family Regulates Transcription of Growth Factors and Their Receptors	0.0316109	VEGFA
Dissolution of Fibrin Clot	0.0316109	PLG
SARS-CoV-1 Infection	0.0317178	SMAD4	SP1
Formation of Axial Mesoderm	0.0332121	SMAD2
CS DS Degradation	0.0332121	DCN
Potential Therapeutics for SARS	0.0336217	ITGB1	VEGFA
Cellular Senescence	0.0342057	IL1A	SP1
Apoptosis	0.0342057	BCL2	FASLG
YAP1- and WWTR1 (TAZ)-stimulated Gene Expression	0.0342057	CTGF
Activation of BAD and Translocation to Mitochondria	0.0342057	BCL2
FOXO-mediated Transcription of Cell Death Genes	0.036188	FASLG
Infectious Disease	0.0384861	ITGB1	IL1A	SMAD4	SP1	VEGFA
Caspase Activation via Death Receptors in the Presence of Ligand	0.0400559	FASLG
Regulation of MITF-M-dependent Genes Involved in Apoptosis	0.0416345	BCL2
VEGFR2 Mediated Cell Proliferation	0.0416345	VEGFA
ESR-mediated Signaling	0.041858	SP1	BCL2
Chondroitin Sulfate Biosynthesis	0.0422464	DCN
Defective B3GALT6 Causes EDSP2 and SEMDJL1	0.0422464	DCN
Defective B3GAT3 Causes JDSSDHD	0.0422464	DCN
Defective B4GALT7 Causes EDS, Progeroid Type	0.0422464	DCN
Negative Regulation of MET Activity	0.0437122	HGF
Formation of the Ureteric Bud	0.0437122	ITGB1
Neurodegenerative Diseases	0.0451351	FASLG
Deregulated CDK5 Triggers Multiple Neurodegenerative Pathways in Alzheimer's Disease Models	0.0451351	FASLG
Estrogen-dependent Nuclear Events Downstream of ESR-membrane Signaling	0.0488426	BCL2
Basigin Interactions	0.0494913	ITGB1
Inflammasomes	0.0494913	BCL2
Interleukin-7 Signaling	0.0494913	HGF
Defective Intrinsic Pathway for Apoptosis	0.0494913	FASLG
Post-translational Protein Modification	0.0507634	SMAD2	SMAD4	LTBP1	TGFBR1	TGFBR2
A Tetrasaccharide Linker Sequence Is Required for GAG Synthesis	0.0507634	DCN
Cardiogenesis	0.0513334	SMAD4
Cell Recruitment (Pro-Inflammatory Response)	0.0513334	IL1A
Purinergic Signaling in Leishmaniasis Infection	0.0513334	IL1A
Pyroptosis	0.0513334	IL1A
Cell Surface Interactions at the Vascular Wall	0.0521948	ITGB1	ITGAV
Caspase Activation via Extrinsic Apoptotic Signalling Pathway	0.0525294	FASLG
Downstream Signal Transduction	0.054031	PDGFA
Activation of BH3-only Proteins	0.0551669	BCL2
Regulation of CDH11 Expression and Function	0.0551669	SP1
Viral Infection Pathways	0.0552557	ITGB1	SMAD4	SP1	VEGFA
Signaling by BMP	0.0552557	SMAD4
RUNX2 Regulates Bone Development	0.0552557	SMAD4
Transcriptional Regulation of Brown and Beige Adipocyte Differentiation	0.0552557	SMAD4
Transcriptional Regulation of Brown and Beige Adipocyte Differentiation by EBF2	0.0552557	SMAD4
Metabolism of Proteins	0.0553352	SMAD2	SMAD4	PLG	LTBP1	TGFBR1	TGFBR2
Regulation of Necroptotic Cell Death	0.0563255	FASLG
Regulation of Expression and Function of Type II Classical Cadherins	0.057368	SP1
Regulation of Homotypic Cell-Cell Adhesion	0.057368	SP1
RIPK1-mediated Regulated Necrosis	0.0587257	FASLG
Oncogene Induced Senescence	0.0598398	SP1
RAF MAP Kinase Cascade	0.0598398	HGF	PDGFA
Transcriptional Regulation by the AP-2 (TFAP2) Family of Transcription Factors	0.0610352	VEGFA
Signaling by Nuclear Receptors	0.0611824	SP1	BCL2
MAPK1 MAPK3 Signaling	0.0612409	HGF	PDGFA
PIP3 Activates AKT Signaling	0.0649887	HGF	PDGFA
Diseases Associated With Glycosaminoglycan Metabolism	0.0677479	DCN
Activation of Gene Expression by SREBF (SREBP)	0.0705716	SP1
Smooth Muscle Contraction	0.0717688	ITGA1
GPER1 Signaling	0.0729509	ITGB1
Interleukin-10 Signaling	0.0737131	IL1A
Kidney Development	0.0737131	ITGB1
MAPK Family Signaling Cascades	0.0761752	HGF	PDGFA
Intracellular Signaling by Second Messengers	0.0786431	HGF	PDGFA
Chondroitin Sulfate Dermatan Sulfate Metabolism	0.0786431	DCN
Transcriptional and Post-Translational Regulation of MITF-M Expression and Activity	0.0797396	EDN1
Intrinsic Pathway for Apoptosis	0.0853329	BCL2
Regulation of Cholesterol Biosynthesis by SREBP (SREBF)	0.0863733	SP1
Heparan Sulfate Heparin (HS-GAG) Metabolism	0.087401	DCN
Adherens Junctions Interactions	0.0898871	SP1
Nucleotide-binding Domain, Leucine Rich Repeat Containing Receptor (NLR) Signaling Pathways	0.0923403	BCL2
Cellular Response to Hypoxia	0.0933123	VEGFA
RHOG GTPase Cycle	0.110012	ITGB1
Extra-nuclear Estrogen Signaling	0.110861	BCL2
Diseases of Programmed Cell Death	0.114504	FASLG
Senescence-Associated Secretory Phenotype (SASP)	0.117498	IL1A
RNA Polymerase II Transcribes snRNA Genes	0.117498	SP1
RAC2 GTPase Cycle	0.126485	ITGB1
Cell-cell Junction Organization	0.131263	SP1
RAC3 GTPase Cycle	0.132632	ITGB1
MITF-M-dependent Gene Expression	0.132632	BCL2
Antigen processing-Cross Presentation	0.134627	ITGAV
Neutrophil Degranulation	0.141002	TIMP2	ITGAV
Interleukin-1 Signaling	0.141145	IL1A
Transcriptional Regulation by RUNX2	0.145624	SMAD4
Post-translational Protein Phosphorylation	0.146202	LTBP1
Adipogenesis	0.149314	SMAD4
PPARA Activates Gene Expression	0.157405	SP1
Regulation of Lipid Metabolism by PPARalpha	0.159146	SP1
Glycosaminoglycan Metabolism	0.168247	DCN
RHO GTPases Activate Formins	0.18199	ITGB1
Interleukin-1 Family Signaling	0.182332	IL1A
Diseases of Glycosylation	0.188593	DCN
Innate Immune System	0.191663	TIMP2	BCL2	ITGAV
Metabolism of Steroids	0.197323	SP1
Death Receptor Signaling	0.198716	FASLG
G Alpha (S) Signalling Events	0.198948	ITGB1
GPCR Downstream Signalling	0.205519	ITGB1	EDN1
RAC1 GTPase Cycle	0.226126	ITGB1
Signaling by GPCR	0.239186	ITGB1	EDN1
Peptide Ligand-Binding Receptors	0.239186	EDN1
Muscle Contraction	0.244436	ITGA1
HCMV Early Events	0.244436	ITGB1
G Alpha (Q) Signalling Events	0.257871	EDN1
Immunoregulatory Interactions Between a Lymphoid and a non-Lymphoid Cell	0.260816	ITGB1
Parasitic Infection Pathways	0.280453	IL1A
Leishmania Infection	0.280453	IL1A
HCMV Infection	0.292819	ITGB1
Diseases of Metabolism	0.296323	DCN
Adaptive Immune System	0.302086	ITGB1	ITGAV
Metabolism of Carbohydrates	0.317482	DCN
RHO GTPase Effectors	0.317482	ITGB1
Class A 1 (Rhodopsin-like Receptors)	0.353218	EDN1
Class I MHC Mediated Antigen Processing & Presentation	0.385172	ITGAV
RHO GTPase Cycle	0.443257	ITGB1
GPCR Ligand Binding	0.453776	EDN1
Signaling by Rho GTPases	0.581942	ITGB1
Signaling by Rho GTPases, Miro GTPases and RHOBTB3	0.588301	ITGB1
Metabolism of Lipids	0.622174	SP1
Metabolism	0.773797	SP1	DCN

## Sheet: Table S7
Table S7. Reactome pathway enrichment analysis of CL-T network module. Enrichment analysis was performed using genes from a network module defined by the hub gene and its first neighbors. Pathways selected for visualization in the gene co-expression networks are highlighted in bold. Gene names are color-coded to indicate direction of expression (red, upregulated; green, downregulated).
Term	Adjusted P-value	Genes
Signaling by TGFB Family Members	6.28163e-19	SMAD2	SMAD4	SMAD3	ITGB5	STAT1	ITGB3	SMAD6	TGFBR1	SMAD7	TGFBR2	MMP14	SP1	ITGAV
Signaling by TGF-beta Receptor Complex	1.02825e-17	SMAD2	SMAD4	SMAD3	ITGB5	STAT1	SP1	ITGB3	ITGAV	TGFBR1	SMAD7	TGFBR2
TGF-beta Receptor Signaling Activates SMADs	2.3124e-16	SMAD2	SMAD4	SMAD3	ITGB5	ITGB3	ITGAV	TGFBR1	SMAD7	TGFBR2
Loss of Function of SMAD2 3 in Cancer	3.76994e-12	SMAD2	SMAD4	SMAD3	TGFBR1	TGFBR2
Signal Transduction	3.9086e-12	SMAD2	SMAD4	JUN	SMAD3	ITGB5	EGF	STAT1	ITGB3	HGF	FASLG	SMAD6	NFKB1	TGFBR1	AGT	SMAD7	TGFBR2	MMP14	SP1	ITGAV	STAT6
Signaling by TGF-beta Receptor Complex in Cancer	6.69671e-12	SMAD2	SMAD4	SMAD3	TGFBR1	TGFBR2
Diseases of Signal Transduction by Growth Factor Receptors and Second Messengers	1.17466e-10	SMAD2	CEBPB	SMAD4	JUN	SMAD3	EGF	STAT1	ITGB3	HGF	TGFBR1	TGFBR2
Signaling by TGFBR3	1.02579e-09	SMAD4	MMP14	SMAD3	SP1	TGFBR1	TGFBR2
SMAD2 3 Phosphorylation Motif Mutants in Cancer	1.02579e-09	SMAD2	SMAD3	TGFBR1	TGFBR2
TGFBR1 KD Mutants in Cancer	1.02579e-09	SMAD2	SMAD3	TGFBR1	TGFBR2
Transcriptional Activity of SMAD2 SMAD3 SMAD4 Heterotrimer	1.13568e-09	SMAD2	SMAD4	SMAD3	STAT1	SP1	SMAD7
Loss of Function of TGFBR1 in Cancer	1.99295e-09	SMAD2	SMAD3	TGFBR1	TGFBR2
Downregulation of TGF-beta Receptor Signaling	3.5771e-09	SMAD2	SMAD3	TGFBR1	SMAD7	TGFBR2
Downregulation of SMAD2 3 SMAD4 Transcriptional Activity	8.54421e-09	SMAD2	SMAD4	SMAD3	STAT1	SMAD7
SMAD2 SMAD3 SMAD4 Heterotrimer Regulates Transcription	1.76203e-08	SMAD2	SMAD4	SMAD3	SP1	SMAD7
Disease	7.50682e-07	SMAD2	CEBPB	SMAD4	JUN	SMAD3	EGF	STAT1	ITGB3	HGF	FASLG	NFKB1	TGFBR1	TGFBR2	SP1
Turbulent Flow Shear Stress Activates Signaling by PIEZO1 and Integrins in Endothelial Cells	1.23961e-06	STAT1	ITGB3	ITGAV	NFKB1
Generic Transcription Pathway	1.73732e-06	SMAD2	CEBPB	SMAD4	JUN	SMAD3	STAT1	SP1	FASLG	SMAD6	NFKB1	SMAD7
Response of Endothelial Cells to Shear Stress	1.73732e-06	MMP14	STAT1	ITGB3	ITGAV	NFKB1
Cellular Responses to Mechanical Stimuli	1.73732e-06	MMP14	STAT1	ITGB3	ITGAV	NFKB1
RNA Polymerase II Transcription	4.34866e-06	SMAD2	CEBPB	SMAD4	JUN	SMAD3	STAT1	SP1	FASLG	SMAD6	NFKB1	SMAD7
Cellular Responses to Stimuli	1.12467e-05	CEBPB	JUN	MMP14	EGF	STAT1	SP1	ITGB3	ITGAV	NFKB1
Deubiquitination	1.22855e-05	SMAD2	SMAD4	SMAD3	TGFBR1	SMAD7	TGFBR2
Signaling by Interleukins	1.46112e-05	JUN	SMAD3	STAT1	HGF	FASLG	STAT6	NFKB1
FOXO-mediated Transcription of Cell Cycle Genes	1.55042e-05	SMAD2	SMAD4	SMAD3
Signaling by Activin	1.55042e-05	SMAD2	SMAD4	SMAD3
Germ Layer Formation at Gastrulation	1.55042e-05	SMAD2	SMAD4	SMAD3
FOXO-mediated Transcription	1.70413e-05	SMAD2	SMAD4	SMAD3	FASLG
Formation of Definitive Endoderm	1.70413e-05	SMAD2	SMAD4	SMAD3
Gene Expression (Transcription)	1.70413e-05	SMAD2	CEBPB	SMAD4	JUN	SMAD3	STAT1	SP1	FASLG	SMAD6	NFKB1	SMAD7
SARS-CoV-1 Targets Host Intracellular Signalling and Regulatory Pathways	1.92111e-05	SMAD4	SMAD3	SP1
Cytokine Signaling in Immune System	3.23489e-05	JUN	SMAD3	STAT1	HGF	FASLG	STAT6	NFKB1	SMAD7
Signaling by NODAL	3.23489e-05	SMAD2	SMAD4	SMAD3
Developmental Biology	3.23489e-05	SMAD2	CEBPB	SMAD4	JUN	SMAD3	EGF	ITGB3	ITGA1	ITGAV	NFKB1
Immune System	3.23489e-05	JUN	SERPINA1	SMAD3	ITGB5	PLAU	STAT1	HGF	FASLG	ITGAV	STAT6	NFKB1	SMAD7
Ub-specific Processing Proteases	3.35114e-05	SMAD2	SMAD4	SMAD3	TGFBR1	SMAD7
Integrin Cell Surface Interactions	3.50258e-05	ITGB5	ITGB3	ITGA1	ITGAV
Syndecan Interactions	4.6997e-05	ITGB5	ITGB3	ITGAV
TGFBR3 Expression	5.12448e-05	SMAD4	SMAD3	SP1
FOXO-mediated Transcription of Oxidative Stress, Metabolic and Neuronal Genes	6.67179e-05	SMAD2	SMAD4	SMAD3
Signaling by BMP	6.67179e-05	SMAD4	SMAD6	SMAD7
SARS-CoV-1-host Interactions	9.03723e-05	SMAD4	SMAD3	SP1	NFKB1
Interleukin-4 and Interleukin-13 Signaling	9.03723e-05	STAT1	HGF	FASLG	STAT6
Molecules Associated With Elastic Fibres	0.000106934	ITGB5	ITGB3	ITGAV
RUNX3 Regulates BCL2L11 (BIM) Transcription	0.000120056	SMAD4	SMAD3
Platelet Degranulation	0.000141664	SERPINA1	EGF	ITGB3	HGF
Hemostasis	0.000141664	SERPINA1	PLAU	EGF	ITGB3	HGF	ITGA1	ITGAV
Response to Elevated Platelet Cytosolic Ca2+	0.000159542	SERPINA1	EGF	ITGB3	HGF
Elastic Fibre Formation	0.00016273	ITGB5	ITGB3	ITGAV
Extracellular Matrix Organization	0.000220218	MMP14	ITGB5	ITGB3	ITGA1	ITGAV
RUNX3 Regulates CDKN1A Transcription	0.000222117	SMAD4	SMAD3
SARS-CoV-1 Infection	0.000274407	SMAD4	SMAD3	SP1	NFKB1
Signaling by Receptor Tyrosine Kinases	0.000274407	EGF	STAT1	ITGB3	HGF	ITGAV	STAT6
TGFBR3 Regulates TGF-beta Signaling	0.000274407	TGFBR1	TGFBR2
Cross-presentation of Particulate Exogenous Antigens (Phagosomes)	0.000274407	ITGB5	ITGAV
Cellular Senescence	0.000333443	CEBPB	JUN	SP1	NFKB1
Non-integrin membrane-ECM Interactions	0.000339158	ITGB5	ITGB3	ITGAV
NFE2L2 Regulating Tumorigenic Genes	0.000509963	EGF	SP1
PECAM1 Interactions	0.000601124	ITGB3	ITGAV
ECM Proteoglycans	0.000687057	ITGB5	ITGB3	ITGAV
Signaling by NOTCH	0.000730181	JUN	SMAD3	EGF	STAT1
Formation of Axial Mesoderm	0.000787512	SMAD2	SMAD3
Senescence-Associated Secretory Phenotype (SASP)	0.000790877	CEBPB	JUN	NFKB1
UCH Proteinases	0.000807418	TGFBR1	SMAD7	TGFBR2
Nuclear Events Mediated by NFE2L2	0.000947596	EGF	SP1	NFKB1
TGF-beta Receptor Signaling in EMT (Epithelial to Mesenchymal Transition)	0.000974047	TGFBR1	TGFBR2
Signaling by ALK Fusions and Activated Point Mutants	0.00110346	CEBPB	JUN	STAT1
Signaling by ALK in Cancer	0.00110346	CEBPB	JUN	STAT1
Platelet Activation, Signaling and Aggregation	0.0015336	SERPINA1	EGF	ITGB3	HGF
Transcriptional Regulation by RUNX2	0.00157663	SMAD4	STAT1	SMAD6
Signal Transduction by L1	0.00157849	ITGB3	ITGAV
SARS-CoV Infections	0.00164248	SMAD4	SMAD3	STAT1	SP1	NFKB1
Adipogenesis	0.00164248	CEBPB	SMAD4	NFKB1
Neurodegenerative Diseases	0.00164248	JUN	FASLG
Deregulated CDK5 Triggers Multiple Neurodegenerative Pathways in Alzheimer's Disease Models	0.00164248	JUN	FASLG
KEAP1-NFE2L2 Pathway	0.00202044	EGF	SP1	NFKB1
Gastrulation	0.00202044	SMAD2	SMAD4	SMAD3
L1CAM Interactions	0.00202044	ITGB3	ITGA1	ITGAV
Defective Intrinsic Pathway for Apoptosis	0.00202044	JUN	FASLG
MAPK Family Signaling Cascades	0.00262203	JUN	EGF	ITGB3	HGF
Downstream Signal Transduction	0.00265866	STAT1	STAT6
Laminin Interactions	0.00281167	ITGA1	ITGAV
RUNX2 Regulates Bone Development	0.00296709	SMAD4	SMAD6
Transcriptional Regulation of Pluripotent Stem Cells	0.00312483	SMAD2	SMAD4
Transcriptional Regulation by VENTX	0.00507024	CEBPB	NFKB1
Smooth Muscle Contraction	0.00576806	ITGB5	ITGA1
Post-translational Protein Modification	0.0066601	SMAD2	SMAD4	SERPINA1	SMAD3	TGFBR1	SMAD7	TGFBR2
Signaling by NOTCH3	0.0069542	EGF	STAT1
ESR-mediated Signaling	0.0069542	JUN	EGF	SP1
Cellular Response to Chemical Stress	0.00794897	EGF	SP1	NFKB1
Signaling by PDGF	0.00942365	STAT1	STAT6
Innate Immune System	0.00959215	JUN	SERPINA1	PLAU	ITGAV	STAT6	NFKB1
Cellular Responses to Stress	0.00996864	CEBPB	JUN	EGF	SP1	NFKB1
Neutrophil Degranulation	0.0105073	SERPINA1	PLAU	ITGAV	NFKB1
Metabolism of Proteins	0.0105138	SMAD2	SMAD4	SERPINA1	SMAD3	TGFBR1	AGT	SMAD7	TGFBR2
MAP Kinase Activation	0.0105138	JUN	NFKB1
Cytosolic Sensors of Pathogen-Associated DNA	0.0107329	STAT6	NFKB1
Interleukin-17 Signaling	0.0133868	JUN	NFKB1
Diseases of Programmed Cell Death	0.0153917	JUN	FASLG
RAF MAP Kinase Cascade	0.0153917	EGF	ITGB3	HGF
Signaling by Nuclear Receptors	0.0160556	JUN	EGF	SP1
MAPK1 MAPK3 Signaling	0.016063	EGF	ITGB3	HGF
Infectious Disease	0.0165275	SMAD4	JUN	SMAD3	STAT1	SP1	NFKB1
Constitutive Signaling by Aberrant PI3K in Cancer	0.0166542	EGF	HGF
Transcriptional Regulation of White Adipocyte Differentiation	0.016885	CEBPB	NFKB1
PIP3 Activates AKT Signaling	0.0170976	JUN	EGF	HGF
Transcriptional Regulation by RUNX3	0.0173462	SMAD4	SMAD3
FasL CD95L Signaling	0.0204619	FASLG
MET Activates PTPN11	0.0204619	HGF
MET Interacts With TNS Proteins	0.0204619	HGF
Antigen processing-Cross Presentation	0.0207028	ITGB5	ITGAV
MyD88 Cascade Initiated on Plasma Membrane	0.0209792	JUN	NFKB1
Toll Like Receptor 10 (TLR10) Cascade	0.0209792	JUN	NFKB1
Toll Like Receptor 5 (TLR5) Cascade	0.0209792	JUN	NFKB1
Interferon Gamma Signaling	0.0210265	STAT1	SMAD7
VEGFA-VEGFR2 Pathway	0.0210265	ITGB3	ITGAV
TRAF6 Mediated Induction of NFkB and MAP Kinases Upon TLR7 8 or 9 Activation	0.0220855	JUN	NFKB1
Intracellular Signaling by Second Messengers	0.0221259	JUN	EGF	HGF
MyD88 Dependent Cascade Initiated on Endosome	0.0221259	JUN	NFKB1
CLEC7A Inflammasome Pathway	0.0221259	NFKB1
MET Receptor Activation	0.0221259	HGF
MET Activates PI3K AKT Signaling	0.0221259	HGF
Toll Like Receptor 3 (TLR3) Cascade	0.0226275	JUN	NFKB1
Toll Like Receptor 7 8 (TLR7 8) Cascade	0.0228551	JUN	NFKB1
Signaling by VEGF	0.0229797	ITGB3	ITGAV
Viral Infection Pathways	0.0229797	SMAD4	SMAD3	STAT1	SP1	NFKB1
MyD88-independent TLR4 Cascade	0.0229931	JUN	NFKB1
PI3K AKT Signaling in Cancer	0.0229931	EGF	HGF
TRIF (TICAM1)-mediated TLR4 Signaling	0.0229931	JUN	NFKB1
Toll Like Receptor 9 (TLR9) Cascade	0.0229931	JUN	NFKB1
PI5P, PP2A and IER3 Regulate PI3K AKT Signaling	0.0232186	EGF	HGF
IkBA Variant Leads to EDA-ID	0.0236644	NFKB1
DEx H-box Helicases Activate Type I IFN and Inflammatory Cytokines Production	0.0236644	NFKB1
MyD88 MAL(TIRAP) Cascade Initiated on Plasma Membrane	0.0241178	JUN	NFKB1
Toll Like Receptor TLR6 TLR2 Cascade	0.0241178	JUN	NFKB1
PPARA Activates Gene Expression	0.024611	SP1	AGT
Negative Regulation of the PI3K AKT Network	0.024611	EGF	HGF
Toll Like Receptor 2 (TLR2) Cascade	0.024611	JUN	NFKB1
Toll Like Receptor TLR1 TLR2 Cascade	0.024611	JUN	NFKB1
Regulation of Lipid Metabolism by PPARalpha	0.0248339	SP1	AGT
Estrogen-dependent Gene Expression	0.0249641	JUN	SP1
Signaling by Overexpressed Wild-Type EGFR in Cancer	0.0249641	EGF
Inhibition of Signaling by Overexpressed EGFR	0.0249641	EGF
Regulation of NFE2L2 Gene Expression	0.0249641	NFKB1
CHL1 Interactions	0.0273092	ITGA1
Interleukin-1 Processing	0.0273092	NFKB1
Interleukin-9 Signaling	0.0273092	STAT1
EGFR Interacts With Phospholipase C-gamma	0.0273092	EGF
Activation of the AP-1 Family of Transcription Factors	0.0295274	JUN
Interleukin-21 Signaling	0.0295274	STAT1
Regulation of CDH11 Gene Transcription	0.0295274	SP1
MET Receptor Recycling	0.0295274	HGF
Interleukin-1 Family Signaling	0.0304569	SMAD3	NFKB1
CASP8 Activity Is Inhibited	0.0304569	FASLG
TGFBR3 PTM Regulation	0.0304569	MMP14
Interleukin-27 Signaling	0.0304569	STAT1
Interleukin-6 Signaling	0.0304569	STAT1
Regulated Proteolysis of p75NTR	0.0304569	NFKB1
Regulation by c-FLIP	0.0304569	FASLG
MET Activates RAP1 and RAC1	0.0304569	HGF
MET Activates RAS Signaling	0.0304569	HGF
Dimerization of Procaspase-8	0.0304569	FASLG
Toll Like Receptor 4 (TLR4) Cascade	0.0320199	JUN	NFKB1
WNT5 FZD7-mediated Leishmania Damping	0.0320199	JUN
Signaling by PDGFRA Extracellular Domain Mutants	0.0320199	STAT1
Signaling by PDGFRA Transmembrane, Juxtamembrane and Kinase Domain Mutants	0.0320199	STAT1
Interleukin-35 Signalling	0.0320199	STAT1
Killing Mechanisms	0.0320199	JUN
NF-kB Is Activated and Signals Survival	0.0338613	NFKB1
GRB2 Events in EGFR Signaling	0.0338613	EGF
Dissolution of Fibrin Clot	0.0338613	PLAU
ERBB2 Activates PTK6 Signaling	0.0338613	EGF
Death Receptor Signaling	0.0340541	FASLG	NFKB1
SHC1 Events in EGFR Signaling	0.0358194	EGF
Regulation of IFNG Signaling	0.0358194	STAT1
Response of EIF2AK1 (HRI) to Heme Deficiency	0.0370835	CEBPB
p130Cas Linkage to MAPK Signaling for Integrins	0.0370835	ITGB3
Signaling by EGFRvIII in Cancer	0.0370835	EGF
GRB2 SOS Provides Linkage to MAPK Signaling for Integrins	0.0370835	ITGB3
Constitutive Signaling by EGFRvIII	0.0370835	EGF
ERBB2 Regulates Cell Motility	0.0370835	EGF
Toll-like Receptor Cascades	0.0376595	JUN	NFKB1
p75NTR Signals via NF-kB	0.0376595	NFKB1
FOXO-mediated Transcription of Cell Death Genes	0.0376595	FASLG
STING Mediated Induction of Host Immune Responses	0.0376595	STAT6
Signaling by ERBB2 ECD Mutants	0.0376595	EGF
GRB2 Events in ERBB2 Signaling	0.0376595	EGF
PI3K Events in ERBB2 Signaling	0.0376595	EGF
Platelet Adhesion to Exposed Collagen	0.0376595	ITGA1
MAP3K8 (TPL2)-dependent MAPK1 3 Activation	0.0376595	NFKB1
GAB1 Signalosome	0.0391648	EGF
RIP-mediated NFkB Activation via ZBP1	0.0391648	NFKB1
The NLRP3 Inflammasome	0.0391648	NFKB1
Metabolism of Angiotensinogen to Angiotensins	0.0391648	AGT
Signaling by Cytosolic FGFR1 Fusion Mutants	0.0410209	STAT1
Caspase Activation via Death Receptors in the Presence of Ligand	0.0410209	FASLG
Other Semaphorin Interactions	0.0426216	ITGA1
Signaling by Ligand-Responsive EGFR Variants in Cancer	0.0426216	EGF
Constitutive Signaling by Ligand-Responsive EGFR Cancer Variants	0.0426216	EGF
NOTCH4 Intracellular Domain Regulates Transcription	0.0439545	SMAD3
Signaling by KIT in Disease	0.0439545	STAT1
Signaling by PDGFR in Disease	0.0439545	STAT1
Signaling by Phosphorylated Juxtamembrane, Extracellular and Kinase Domain KIT Mutants	0.0439545	STAT1
Fc Epsilon Receptor (FCERI) Signaling	0.0441673	JUN	NFKB1
ZBP1(DAI) Mediated Induction of Type I IFNs	0.0450158	NFKB1
Negative Regulation of MET Activity	0.0450158	HGF
CD209 (DC-SIGN) Signaling	0.0450158	NFKB1
Interleukin-37 Signaling	0.0450158	SMAD3
Muscle Contraction	0.0459923	ITGB5	ITGA1
SHC1 Events in ERBB2 Signaling	0.0464611	EGF
Signaling by ERBB2 TMD JMD Mutants	0.0464611	EGF
Axon Guidance	0.04956	ITGB3	ITGA1	ITGAV
Estrogen-dependent Nuclear Events Downstream of ESR-membrane Signaling	0.0496435	EGF
Growth Hormone Receptor Signaling	0.0496435	STAT1
Interleukin-6 Family Signaling	0.0496435	STAT1
NOTCH3 Activation and Transmission of Signal to the Nucleus	0.0496435	EGF
NOTCH3 Intracellular Domain Regulates Transcription	0.0496435	STAT1
Signaling by EGFR in Cancer	0.0496435	EGF
Signaling by ERBB2 KD Mutants	0.0496435	EGF
Inactivation of CSF3 (G-CSF) Signaling	0.0496435	STAT1
Inflammasomes	0.0496435	NFKB1
TRAF6 Mediated NF-kB Activation	0.0496435	NFKB1
Interleukin-7 Signaling	0.0496435	HGF
Regulation of IFNA IFNB Signaling	0.0496435	STAT1
Signaling by ERBB2 in Cancer	0.0511418	EGF
Interleukin-20 Family Signaling	0.0511418	STAT1
Nervous System Development	0.0519282	ITGB3	ITGA1	ITGAV
Cardiogenesis	0.0519282	SMAD4
Cell Recruitment (Pro-Inflammatory Response)	0.0519282	NFKB1
Purinergic Signaling in Leishmaniasis Infection	0.0519282	NFKB1
Integrin Signaling	0.0519282	ITGB3
Cell Surface Interactions at the Vascular Wall	0.052909	ITGB3	ITGAV
ATF4 Activates Genes in Response to Endoplasmic Reticulum Stress	0.0531293	CEBPB
Caspase Activation via Extrinsic Apoptotic Signalling Pathway	0.0531293	FASLG
Downregulation of ERBB2 Signaling	0.0547599	EGF
Signaling by CSF3 (G-CSF)	0.0558522	STAT1
MET Activates PTK2 Signaling	0.0558522	HGF
Regulation of CDH11 Expression and Function	0.0558522	SP1
Parasitic Infection Pathways	0.0558522	JUN	NFKB1
Leishmania Infection	0.0558522	JUN	NFKB1
FGFR1 Mutant Receptor Activation	0.0558522	STAT1
Signaling by CSF1 (M-CSF) in Myeloid Cells	0.0558522	STAT1
Transcriptional Regulation of Brown and Beige Adipocyte Differentiation	0.0558522	SMAD4
Transcriptional Regulation of Brown and Beige Adipocyte Differentiation by EBF2	0.0558522	SMAD4
MAPK Targets Nuclear Events Mediated by MAP Kinases	0.0558522	JUN
EGFR Downregulation	0.0558522	EGF
Regulation of Necroptotic Cell Death	0.0573862	FASLG
Activation of Matrix Metalloproteinases	0.0579707	MMP14
PERK Regulates Gene Expression	0.0579707	CEBPB
Cargo Concentration in the ER	0.0579707	SERPINA1
Regulation of Expression and Function of Type II Classical Cadherins	0.0579707	SP1
Regulation of Homotypic Cell-Cell Adhesion	0.0579707	SP1
RIPK1-mediated Regulated Necrosis	0.0594558	FASLG
Nuclear Events Stimulated by ALK Signaling in Cancer	0.060216	CEBPB
Oncogene Induced Senescence	0.060216	SP1
Diseases Associated With the TLR Signaling Cascade	0.060216	NFKB1
Diseases of Immune System	0.060216	NFKB1
Signaling by High-Kinase Activity BRAF Mutants	0.0616595	ITGB3
Signaling by FGFR1 in Disease	0.0647565	STAT1
Interferon Signaling	0.0658496	STAT1	SMAD7
Platelet Aggregation (Plug Formation)	0.065912	ITGB3
MAP2K and MAPK Activation	0.0673039	ITGB3
Signaling by RAF1 Mutants	0.068423	ITGB3
MET Promotes Cell Motility	0.068423	HGF
Activation of Gene Expression by SREBF (SREBP)	0.0711363	SP1
Signaling by SCF-KIT	0.0711363	STAT1
Interleukin-2 Family Signaling	0.0724748	STAT1
Paradoxical Activation of RAF Signaling by Kinase Inactive BRAF	0.0727161	ITGB3
Signaling by RAS Mutants	0.0727161	ITGB3
Signaling by Moderate Kinase Activity BRAF Mutants	0.0727161	ITGB3
Signaling Downstream of RAS Mutants	0.0727161	ITGB3
TAK1-dependent IKK and NF-kappa-B Activation	0.0727161	NFKB1
PKMTs Methylate Histone Lysines	0.0740156	NFKB1
Signaling by ERBB2	0.0799675	EGF
Signaling by EGFR	0.0843066	EGF
SARS-CoV-1 Activates Modulates Innate Immune Responses	0.0852264	NFKB1
Activation of NF-kappaB in B Cells	0.0852264	NFKB1
Signaling by Non-Receptor Tyrosine Kinases	0.0861312	EGF
Signaling by PTK6	0.0861312	EGF
Interleukin-12 Family Signaling	0.0870212	STAT1
Regulation of Cholesterol Biosynthesis by SREBP (SREBF)	0.0870212	SP1
Signaling by ERBB4	0.0893858	EGF
Transcriptional Regulation of Granulopoiesis	0.0893858	CEBPB
Adherens Junctions Interactions	0.0902352	SP1
Regulation of RUNX2 Expression and Activity	0.0902352	STAT1
Nucleotide-binding Domain, Leucine Rich Repeat Containing Receptor (NLR) Signaling Pathways	0.0922126	NFKB1
Regulated Necrosis	0.0922126	FASLG
Regulation of PTEN Gene Transcription	0.0922126	JUN
TP53 Regulates Transcription of DNA Repair Genes	0.0933445	JUN
Signaling by FGFR in Disease	0.0944668	STAT1
Semaphorin Interactions	0.0952524	ITGA1
Collagen Degradation	0.0952524	MMP14
Signaling by BRAF and RAF1 Fusions	0.0963533	ITGB3
Class I MHC Mediated Antigen Processing & Presentation	0.0964547	ITGB5	ITGAV
Downstream Signaling Events of B Cell Receptor (BCR)	0.0999388	NFKB1
COPII-mediated Vesicle Transport	0.100666	SERPINA1
High Laminar Flow Shear Stress Activates Signaling by PIEZO1 and PECAM1 CDH5 KDR in Endothelial Cell	0.100666	MMP14
Signaling by NOTCH4	0.104504	SMAD3
Pre-NOTCH Transcription and Translation	0.105538	JUN
Adaptive Immune System	0.107029	ITGB5	ITGAV	NFKB1
Extra-nuclear Estrogen Signaling	0.107582	EGF
ISG15 Antiviral Mechanism	0.108591	STAT1
Interferon Alpha Beta Signaling	0.110949	STAT1
Signaling by MET	0.111936	HGF
PKR-mediated Signaling	0.112545	STAT1
MAPK6 MAPK4 Signaling	0.112545	JUN
RNA Polymerase II Transcribes snRNA Genes	0.113513	SP1
Oncogenic MAPK Signaling	0.114474	ITGB3
Peptide Hormone Metabolism	0.119001	AGT
DDX58 IFIH1-mediated Induction of Interferon-Alpha Beta	0.119001	NFKB1
CLEC7A (Dectin-1) Signaling	0.119927	NFKB1
Pre-NOTCH Expression and Processing	0.122146	JUN
Activation of HOX Genes During Differentiation	0.123555	JUN
Activation of Anterior HOX Genes in Hindbrain Development During Early Embryogenesis	0.123555	JUN
Downstream TCR Signaling	0.123555	NFKB1
Cell-cell Junction Organization	0.124444	SP1
Oxidative Stress Induced Senescence	0.126599	JUN
Unfolded Protein Response (UPR)	0.127468	CEBPB
P75 NTR Receptor-Mediated Signalling	0.130849	NFKB1
Interleukin-1 Signaling	0.135444	NFKB1
Cargo Recognition for Clathrin-Mediated Endocytosis	0.138747	EGF
Response of EIF2AK4 (GCN2) to Amino Acid Deficiency	0.139552	CEBPB
Post-translational Protein Phosphorylation	0.140349	SERPINA1
FCERI Mediated MAPK Activation	0.144805	JUN
TCR Signaling	0.146787	NFKB1
Cell Junction Organization	0.153564	SP1
Regulation of IGF Transport and Uptake by Insulin-like Growth Factor Binding Proteins (IGFBPs)	0.159058	SERPINA1
C-type Lectin Receptors (CLRs)	0.166838	NFKB1
SARS-CoV-2 Activates Modulates Innate and Adaptive Immune Responses	0.1745	STAT1
Degradation of the Extracellular Matrix	0.176286	MMP14
PTEN Regulation	0.180951	JUN
Clathrin-mediated Endocytosis	0.180951	EGF
FCERI Mediated NF-kB Activation	0.182682	NFKB1
Metabolism of Steroids	0.19058	SP1
ER to Golgi Anterograde Transport	0.19058	SERPINA1
Cell-Cell Communication	0.192239	SP1
Antiviral Mechanism by IFN-stimulated Genes	0.192777	STAT1
Cellular Response to Starvation	0.195513	CEBPB
Signaling by the B Cell Receptor (BCR)	0.196033	NFKB1
Membrane Trafficking	0.198293	SERPINA1	EGF
Apoptosis	0.201395	FASLG
Transport to the Golgi and Subsequent Modification	0.220002	SERPINA1
Peptide Ligand-Binding Receptors	0.231891	AGT
Programmed Cell Death	0.235341	FASLG
HCMV Early Events	0.237731	NFKB1
SARS-CoV-2-host Interactions	0.250186	STAT1
G Alpha (Q) Signalling Events	0.250464	AGT
Vesicle-mediated Transport	0.250713	SERPINA1	EGF
Metabolism of Lipids	0.252897	SP1	AGT
Chromatin Modifying Enzymes	0.266158	NFKB1
Chromatin Organization	0.266158	NFKB1
HCMV Infection	0.285353	NFKB1
Asparagine N-linked Glycosylation	0.32727	SERPINA1
SARS-CoV-2 Infection	0.332485	STAT1
G Alpha (I) Signalling Events	0.334156	AGT
Class A 1 (Rhodopsin-like Receptors)	0.347775	AGT
Transcriptional Regulation by TP53	0.370879	JUN
GPCR Ligand Binding	0.449983	AGT
GPCR Downstream Signalling	0.555782	AGT
Signaling by GPCR	0.594671	AGT
Metabolism	0.773797	SP1	AGT

## Sheet: Table S8
Table S8. Reactome pathway enrichment analysis of NCL network module. Enrichment analysis was performed using genes from a network module defined by the hub gene and its first neighbors. Pathways selected for visualization in the gene co-expression networks are highlighted in bold. Gene names are color-coded to indicate direction of expression (red, upregulated).
Term	Adjusted P-value	Genes
Interleukin-4 and Interleukin-13 Signaling	4.96193e-16	ITGB1	IL4	IL1A	CCL11	COL1A2	STAT1	HGF	MMP3	AKT1	TNF	VEGFA
Signaling by TGF-beta Receptor Complex	5.07325e-15	ITGB1	SMAD2	COL1A2	STAT1	ITGB3	ITGB8	ITGAV	LTBP1	TGFBR1	TGFBR2
TGF-beta Receptor Signaling Activates SMADs	1.38115e-13	ITGB1	SMAD2	ITGB3	ITGB8	ITGAV	LTBP1	TGFBR1	TGFBR2
Signal Transduction	1.38115e-13	ITGB1	SMAD2	EDN1	CCL11	STAT1	ITGB3	HGF	MMP3	CXCR4	THBS1	LTBP1	TNF	TGFBR1	NFKB1	VEGFA	TGFBR2	ACTA2	COL1A2	CCL3	ITGB8	AKT1	ITGAV
Signaling by Interleukins	4.06798e-13	ITGB1	CCL11	STAT1	HGF	MMP3	TNF	NFKB1	VEGFA	IL4	IL1A	COL1A2	CCL3	AKT1
Signaling by TGFB Family Members	4.30584e-13	ITGB1	SMAD2	COL1A2	STAT1	ITGB3	ITGB8	ITGAV	LTBP1	TGFBR1	TGFBR2
Extracellular Matrix Organization	1.91007e-10	ITGB1	COL1A2	ITGB3	ITGA1	MMP3	ITGB8	ITGAV	THBS1	LTBP1	DCN
Cytokine Signaling in Immune System	2.48033e-10	ITGB1	CCL11	STAT1	HGF	MMP3	TNF	NFKB1	VEGFA	IL4	IL1A	COL1A2	CCL3	AKT1
Integrin Cell Surface Interactions	7.16896e-10	ITGB1	COL1A2	ITGB3	ITGA1	ITGB8	ITGAV	THBS1
Syndecan Interactions	9.5832e-09	ITGB1	COL1A2	ITGB3	ITGAV	THBS1
Turbulent Flow Shear Stress Activates Signaling by PIEZO1 and Integrins in Endothelial Cells	1.82691e-08	ITGB1	STAT1	ITGB3	ITGAV	NFKB1
Molecules Associated With Elastic Fibres	4.27275e-08	ITGB1	ITGB3	ITGB8	ITGAV	LTBP1
Cellular Responses to Mechanical Stimuli	6.70906e-08	ITGB1	STAT1	ITGB3	AKT1	ITGAV	NFKB1
Response of Endothelial Cells to Shear Stress	6.70906e-08	ITGB1	STAT1	ITGB3	AKT1	ITGAV	NFKB1
Elastic Fibre Formation	8.46182e-08	ITGB1	ITGB3	ITGB8	ITGAV	LTBP1
Disease	3.08038e-07	ITGB1	SMAD2	STAT1	ITGB3	HGF	CXCR4	THBS1	DCN	TGFBR1	NFKB1	VEGFA	TGFBR2	IL1A	COL1A2	AKT1
Non-integrin membrane-ECM Interactions	3.39491e-07	ITGB1	COL1A2	ITGB3	ITGAV	THBS1
Signaling by Receptor Tyrosine Kinases	4.51747e-07	ITGB1	COL1A2	STAT1	ITGB3	HGF	AKT1	ITGAV	THBS1	VEGFA
SMAD2 3 Phosphorylation Motif Mutants in Cancer	8.75144e-07	SMAD2	TGFBR1	TGFBR2
TGFBR1 KD Mutants in Cancer	8.75144e-07	SMAD2	TGFBR1	TGFBR2
ECM Proteoglycans	9.98491e-07	ITGB1	COL1A2	ITGB3	ITGAV	DCN
Loss of Function of SMAD2 3 in Cancer	1.33055e-06	SMAD2	TGFBR1	TGFBR2
Loss of Function of TGFBR1 in Cancer	1.33055e-06	SMAD2	TGFBR1	TGFBR2
Signaling by TGF-beta Receptor Complex in Cancer	2.03836e-06	SMAD2	TGFBR1	TGFBR2
Immune System	2.17833e-06	ITGB1	CCL11	STAT1	HGF	MMP3	TNF	NFKB1	VEGFA	IL4	IL1A	COL1A2	CCL3	AKT1	ITGAV
Hemostasis	3.33451e-06	ITGB1	COL1A2	ITGB3	HGF	ITGA1	AKT1	ITGAV	THBS1	VEGFA
Platelet Activation, Signaling and Aggregation	1.66121e-05	COL1A2	ITGB3	HGF	AKT1	THBS1	VEGFA
Platelet Adhesion to Exposed Collagen	1.73468e-05	ITGB1	COL1A2	ITGA1
Diseases of Signal Transduction by Growth Factor Receptors and Second Messengers	2.34543e-05	SMAD2	STAT1	ITGB3	HGF	AKT1	TGFBR1	TGFBR2
Signal Transduction by L1	3.82798e-05	ITGB1	ITGB3	ITGAV
Downregulation of TGF-beta Receptor Signaling	7.20942e-05	SMAD2	TGFBR1	TGFBR2
Developmental Biology	8.69851e-05	ITGB1	SMAD2	EDN1	ITGB3	ITGA1	CXCR4	AKT1	ITGAV	TNF	NFKB1
Laminin Interactions	0.000102276	ITGB1	ITGA1	ITGAV
MET Activates PTK2 Signaling	0.000102276	ITGB1	COL1A2	HGF
VEGFA-VEGFR2 Pathway	0.000103793	ITGB3	AKT1	ITGAV	VEGFA
Signaling by VEGF	0.000142473	ITGB3	AKT1	ITGAV	VEGFA
Cellular Responses to Stimuli	0.000163948	ITGB1	IL1A	STAT1	ITGB3	AKT1	ITGAV	NFKB1	VEGFA
MET Interacts With TNS Proteins	0.000184274	ITGB1	HGF
Platelet Aggregation (Plug Formation)	0.000194389	COL1A2	ITGB3	AKT1
L1CAM Interactions	0.000194389	ITGB1	ITGB3	ITGA1	ITGAV
MET Promotes Cell Motility	0.000220498	ITGB1	COL1A2	HGF
Platelet Degranulation	0.000238662	ITGB3	HGF	THBS1	VEGFA
Response to Elevated Platelet Cytosolic Ca2+	0.000270963	ITGB3	HGF	THBS1	VEGFA
Signaling by GPCR	0.000284799	ITGB1	EDN1	CCL11	MMP3	CCL3	CXCR4	AKT1
Interleukin-10 Signaling	0.000284799	IL1A	CCL3	TNF
Transcriptional Activity of SMAD2 SMAD3 SMAD4 Heterotrimer	0.0003805	SMAD2	COL1A2	STAT1
TGFBR3 Regulates TGF-beta Signaling	0.000416127	TGFBR1	TGFBR2
Chemokine Receptors Bind Chemokines	0.000502502	CCL11	CCL3	CXCR4
CHL1 Interactions	0.000502502	ITGB1	ITGA1
Interleukin-1 Processing	0.000502502	IL1A	NFKB1
PECAM1 Interactions	0.000900939	ITGB3	ITGAV
Peptide Ligand-Binding Receptors	0.00105236	EDN1	CCL11	CCL3	CXCR4
Signaling by MET	0.00122287	ITGB1	COL1A2	HGF
TGF-beta Receptor Signaling in EMT (Epithelial to Mesenchymal Transition)	0.00154193	TGFBR1	TGFBR2
Cell Surface Interactions at the Vascular Wall	0.00185597	ITGB1	COL1A2	ITGB3	ITGAV
Formation of Definitive Endoderm	0.00189259	SMAD2	CXCR4
Other Semaphorin Interactions	0.00207641	ITGB1	ITGA1
SARS-CoV Infections	0.00331872	ITGB1	STAT1	AKT1	NFKB1	VEGFA
Cell Recruitment (Pro-Inflammatory Response)	0.00395621	IL1A	NFKB1
Purinergic Signaling in Leishmaniasis Infection	0.00395621	IL1A	NFKB1
Integrin Signaling	0.00395621	ITGB3	AKT1
Axon Guidance	0.00452152	ITGB1	ITGB3	ITGA1	CXCR4	ITGAV
Downregulation of SMAD2 3 SMAD4 Transcriptional Activity	0.00505789	SMAD2	STAT1
Nervous System Development	0.00526167	ITGB1	ITGB3	ITGA1	CXCR4	ITGAV
Degradation of the Extracellular Matrix	0.00526167	COL1A2	MMP3	DCN
Interleukin-1 Family Signaling	0.00526167	IL4	IL1A	NFKB1
Generic Transcription Pathway	0.00575667	SMAD2	COL1A2	STAT1	AKT1	THBS1	NFKB1	VEGFA
Class A 1 (Rhodopsin-like Receptors)	0.00575667	EDN1	CCL11	CCL3	CXCR4
SMAD2 SMAD3 SMAD4 Heterotrimer Regulates Transcription	0.00623078	SMAD2	COL1A2
GPCR Downstream Signalling	0.00800198	ITGB1	EDN1	MMP3	CXCR4	AKT1
Infectious Disease	0.00800198	ITGB1	IL1A	STAT1	CXCR4	AKT1	NFKB1	VEGFA
Smooth Muscle Contraction	0.00890679	ACTA2	ITGA1
RNA Polymerase II Transcription	0.00962904	SMAD2	COL1A2	STAT1	AKT1	THBS1	NFKB1	VEGFA
Signaling by TGFBR3	0.0107284	TGFBR1	TGFBR2
Viral Infection Pathways	0.0113664	ITGB1	STAT1	CXCR4	AKT1	NFKB1	VEGFA
Signaling by NOTCH	0.0143845	ACTA2	STAT1	AKT1
Signaling by PDGF	0.0143845	STAT1	THBS1
Assembly of Collagen Fibrils and Other Multimeric Structures	0.0156814	COL1A2	MMP3
Collagen Degradation	0.0166095	COL1A2	MMP3
Semaphorin Interactions	0.0166095	ITGB1	ITGA1
GPCR Ligand Binding	0.0166095	EDN1	CCL11	CCL3	CXCR4
FOXO-mediated Transcription	0.0179325	SMAD2	AKT1
Signaling by NOTCH4	0.0203961	ACTA2	AKT1
Extra-nuclear Estrogen Signaling	0.0218257	MMP3	AKT1
Gene Expression (Transcription)	0.0218709	SMAD2	COL1A2	STAT1	AKT1	THBS1	NFKB1	VEGFA
Adaptive Immune System	0.024074	ITGB1	COL1A2	AKT1	ITGAV	NFKB1
Senescence-Associated Secretory Phenotype (SASP)	0.0244821	IL1A	NFKB1
UCH Proteinases	0.0246576	TGFBR1	TGFBR2
Deubiquitination	0.0246576	SMAD2	TGFBR1	TGFBR2
Transcriptional Regulation of White Adipocyte Differentiation	0.0253996	TNF	NFKB1
Collagen Formation	0.0287173	COL1A2	MMP3
MET Activates PTPN11	0.0292713	HGF
CLEC7A Inflammasome Pathway	0.0332933	NFKB1
Fibronectin Matrix Formation	0.0332933	ITGB1
TNFR1-mediated Ceramide Production	0.0332933	TNF
MET Receptor Activation	0.0332933	HGF
MET Activates PI3K AKT Signaling	0.0332933	HGF
Interleukin-1 Signaling	0.0339571	IL1A	NFKB1
Transcriptional Regulation by RUNX2	0.0361957	STAT1	AKT1
DEx H-box Helicases Activate Type I IFN and Inflammatory Cytokines Production	0.0365558	NFKB1
Defective Binding of VWF Variant to GPIb IX V	0.0365558	COL1A2
Enhanced Binding of GP1BA Variant to VWF Multimer Collagen	0.0365558	COL1A2
IkBA Variant Leads to EDA-ID	0.0365558	NFKB1
Adipogenesis	0.0366429	TNF	NFKB1
PI3K AKT Signaling in Cancer	0.0366429	HGF	AKT1
PI5P, PP2A and IER3 Regulate PI3K AKT Signaling	0.0369326	HGF	AKT1
Cross-presentation of Particulate Exogenous Antigens (Phagosomes)	0.037072	ITGAV
Defective CHST14 Causes EDS, Musculocontractural Type	0.037072	DCN
Defective CHST3 Causes SEDCJD	0.037072	DCN
Defective CHSY1 Causes TPBS	0.037072	DCN
RUNX2 Regulates Genes Involved in Cell Migration	0.037072	AKT1
Defects of Platelet Adhesion to Exposed Collagen	0.037072	COL1A2
Regulation of NFE2L2 Gene Expression	0.037072	NFKB1
Interleukin-18 Signaling	0.037072	IL4
VEGF Binds to VEGFR Leading to Receptor Dimerization	0.037072	VEGFA
VEGF Ligand-Receptor Interactions	0.037072	VEGFA
Negative Regulation of the PI3K AKT Network	0.0376155	HGF	AKT1
KEAP1-NFE2L2 Pathway	0.0379029	AKT1	NFKB1
Gastrulation	0.0381898	SMAD2	CXCR4
PTK6 Regulates RTKs and Their Effectors AKT1 and DOK1	0.0396291	AKT1
EGFR Transactivation by Gastrin	0.0396291	MMP3
Interleukin-9 Signaling	0.0396291	STAT1
AKT Phosphorylates Targets in the Nucleus	0.0426069	AKT1
Interleukin-21 Signaling	0.0426069	STAT1
Tetrahydrobiopterin (BH4) Synthesis, Recycling, Salvage and Regulation	0.0426069	AKT1
MET Receptor Recycling	0.0426069	HGF
Regulated Proteolysis of p75NTR	0.044372	NFKB1
Dermatan Sulfate Biosynthesis	0.044372	DCN
Regulation of Gene Expression by Hypoxia-inducible Factor	0.044372	VEGFA
Interleukin-27 Signaling	0.044372	STAT1
Interleukin-6 Signaling	0.044372	STAT1
MET Activates RAP1 and RAC1	0.044372	HGF
MET Activates RAS Signaling	0.044372	HGF
Binding and Entry of HIV Virion	0.0459557	CXCR4
Regulation of Localization of FOXO Transcription Factors	0.0459557	AKT1
GP1b-IX-V Activation Signalling	0.0459557	COL1A2
Signaling by PDGFRA Extracellular Domain Mutants	0.0459557	STAT1
Signaling by PDGFRA Transmembrane, Juxtamembrane and Kinase Domain Mutants	0.0459557	STAT1
Specification of Primordial Germ Cells	0.0459557	CXCR4
Interleukin-35 Signalling	0.0459557	STAT1
Diseases of Glycosylation	0.046767	THBS1	DCN
eNOS Activation	0.0480375	AKT1
NF-kB Is Activated and Signals Survival	0.0480375	NFKB1
Downregulation of ERBB2 ERBB3 Signaling	0.0480375	AKT1
TFAP2 (AP-2) Family Regulates Transcription of Growth Factors and Their Receptors	0.0480375	VEGFA
AKT Phosphorylates Targets in the Cytosol	0.0499758	AKT1
CS DS Degradation	0.0499758	DCN
Regulation of IFNG Signaling	0.0499758	STAT1
Regulation of TP53 Activity Through Association With Co-factors	0.0499758	AKT1
Formation of Axial Mesoderm	0.0499758	SMAD2
Death Receptor Signaling	0.050066	TNF	NFKB1
p130Cas Linkage to MAPK Signaling for Integrins	0.0514527	ITGB3
Activation of BAD and Translocation to Mitochondria	0.0514527	AKT1
Anchoring Fibril Formation	0.0514527	COL1A2
SARS-CoV-2 Targets Host Intracellular Signalling and Regulatory Pathways	0.0514527	AKT1
GRB2 SOS Provides Linkage to MAPK Signaling for Integrins	0.0514527	ITGB3
Cellular Responses to Stress	0.0517595	IL1A	AKT1	NFKB1	VEGFA
Potential Therapeutics for SARS	0.0519234	ITGB1	VEGFA
Cellular Senescence	0.053144	IL1A	NFKB1
p75NTR Signals via NF-kB	0.053144	NFKB1
MAP3K8 (TPL2)-dependent MAPK1 3 Activation	0.053144	NFKB1
Butyrate Response Factor 1 (BRF1) Binds and Destabilizes mRNA	0.0537577	AKT1
RIP-mediated NFkB Activation via ZBP1	0.0537577	NFKB1
FOXO-mediated Transcription of Cell Cycle Genes	0.0537577	SMAD2
Signaling by Activin	0.0537577	SMAD2
Germ Layer Formation at Gastrulation	0.0537577	SMAD2
The NLRP3 Inflammasome	0.0537577	NFKB1
KSRP (KHSRP) Binds and Destabilizes mRNA	0.0537577	AKT1
Metabolism of Nitric Oxide NOS3 Activation and Regulation	0.0537577	AKT1
Mitochondrial Unfolded Protein Response (UPRmt)	0.0552485	AKT1
Cell-extracellular Matrix Interactions	0.0552485	ITGB1
Crosslinking of Collagen Fibrils	0.0552485	COL1A2
Gastrin-CREB Signalling Pathway via PKC and MAPK	0.0552485	MMP3
Signaling by Cytosolic FGFR1 Fusion Mutants	0.0552485	STAT1
Diseases of Hemostasis	0.0572923	COL1A2
Scavenging by Class A Receptors	0.0572923	COL1A2
VEGFR2 Mediated Cell Proliferation	0.0572923	VEGFA
NOTCH4 Intracellular Domain Regulates Transcription	0.0576624	ACTA2
Chondroitin Sulfate Biosynthesis	0.0576624	DCN
Defective B3GALT6 Causes EDSP2 and SEMDJL1	0.0576624	DCN
Defective B3GAT3 Causes JDSSDHD	0.0576624	DCN
Defective B4GALT7 Causes EDS, Progeroid Type	0.0576624	DCN
Signaling by KIT in Disease	0.0576624	STAT1
Signaling by PDGFR in Disease	0.0576624	STAT1
Signaling by Phosphorylated Juxtamembrane, Extracellular and Kinase Domain KIT Mutants	0.0576624	STAT1
Ub-specific Processing Proteases	0.0579952	SMAD2	TGFBR1
ESR-mediated Signaling	0.0579982	MMP3	AKT1
ZBP1(DAI) Mediated Induction of Type I IFNs	0.0579982	NFKB1
Negative Regulation of MET Activity	0.0579982	HGF
CD209 (DC-SIGN) Signaling	0.0579982	NFKB1
CTLA4 Inhibitory Signaling	0.0579982	AKT1
Regulation of Gene Expression in Beta Cells	0.0579982	AKT1
Formation of the Ureteric Bud	0.0579982	ITGB1
Early Phase of HIV Life Cycle	0.0604077	CXCR4
Cellular Response to Chemical Stress	0.0616161	AKT1	NFKB1
Programmed Cell Death	0.0616161	IL1A	AKT1
Signaling by NODAL	0.0621084	SMAD2
Muscle Contraction	0.0621084	ACTA2	ITGA1
HCMV Early Events	0.0623538	ITGB1	NFKB1
CD28 Dependent PI3K Akt Signaling	0.0626949	AKT1
Estrogen-dependent Nuclear Events Downstream of ESR-membrane Signaling	0.0626949	AKT1
Growth Hormone Receptor Signaling	0.0626949	STAT1
Interleukin-6 Family Signaling	0.0626949	STAT1
NOTCH3 Intracellular Domain Regulates Transcription	0.0626949	STAT1
Basigin Interactions	0.0626949	ITGB1
Regulation of IFNA IFNB Signaling	0.0626949	STAT1
G Beta Gamma Signalling Through PI3Kgamma	0.0626949	AKT1
Inactivation of CSF3 (G-CSF) Signaling	0.0626949	STAT1
Inflammasomes	0.0626949	NFKB1
TRAF6 Mediated NF-kB Activation	0.0626949	NFKB1
Interleukin-7 Signaling	0.0626949	HGF
Metabolism of Cofactors	0.0626949	AKT1
A Tetrasaccharide Linker Sequence Is Required for GAG Synthesis	0.0639538	DCN
Constitutive Signaling by AKT1 E17K in Cancer	0.0639538	AKT1
TNFR1-induced Proapoptotic Signaling	0.0639538	TNF
Interleukin-20 Family Signaling	0.0639538	STAT1
SARS-CoV-2-host Interactions	0.0639957	STAT1	AKT1
G Alpha (Q) Signalling Events	0.0642365	EDN1	MMP3
Pyroptosis	0.0654614	IL1A
Immunoregulatory Interactions Between a Lymphoid and a non-Lymphoid Cell	0.065788	ITGB1	COL1A2
Downregulation of ERBB2 Signaling	0.06896	AKT1
Downstream Signal Transduction	0.06896	STAT1
VEGFR2 Mediated Vascular Permeability	0.06896	AKT1
Activation of BH3-only Proteins	0.0703454	AKT1
Regulation of TP53 Activity Through Acetylation	0.0703454	AKT1
Signaling by CSF3 (G-CSF)	0.0703454	STAT1
FGFR1 Mutant Receptor Activation	0.0716916	STAT1
FOXO-mediated Transcription of Oxidative Stress, Metabolic and Neuronal Genes	0.0716916	SMAD2
Signaling by CSF1 (M-CSF) in Myeloid Cells	0.0716916	STAT1
G-protein Beta Gamma Signalling	0.0733161	AKT1
Transcriptional Regulation of Pluripotent Stem Cells	0.0733161	SMAD2
Parasitic Infection Pathways	0.0733683	IL1A	NFKB1
Leishmania Infection	0.0733683	IL1A	NFKB1
Post-translational Protein Modification	0.0733683	SMAD2	THBS1	LTBP1	TGFBR1	TGFBR2
Activation of Matrix Metalloproteinases	0.0739575	MMP3
TNFR1-induced NF-kappa-B Signaling Pathway	0.0739575	TNF
CD28 Co-Stimulation	0.0770329	AKT1
Diseases Associated With the TLR Signaling Cascade	0.0770329	NFKB1
Diseases of Immune System	0.0770329	NFKB1
GPVI-mediated Activation Cascade	0.0770329	COL1A2
HCMV Infection	0.0778845	ITGB1	NFKB1
Regulation of TP53 Degradation	0.0778845	AKT1
Signaling by High-Kinase Activity BRAF Mutants	0.0778845	ITGB3
Transcriptional Regulation by the AP-2 (TFAP2) Family of Transcription Factors	0.0778845	VEGFA
Regulation of TP53 Expression and Degradation	0.0796698	AKT1
Diseases of Metabolism	0.0797891	THBS1	DCN
RAF MAP Kinase Cascade	0.0800049	ITGB3	HGF
Defective B3GALTL Causes PpS	0.0801348	THBS1
FLT3 Signaling	0.0801348	AKT1
Signaling by FGFR1 in Disease	0.0801348	STAT1
Signaling by Nuclear Receptors	0.0812914	MMP3	AKT1
O-glycosylation of TSR Domain-Containing Proteins	0.0812914	THBS1
MAPK1 MAPK3 Signaling	0.0812914	ITGB3	HGF
MAP2K and MAPK Activation	0.0829169	ITGB3
Diseases Associated With Glycosaminoglycan Metabolism	0.0836181	DCN
Signaling by RAF1 Mutants	0.0836181	ITGB3
Transcriptional Regulation by VENTX	0.0836181	NFKB1
MTOR Signalling	0.0836181	AKT1
PIP3 Activates AKT Signaling	0.0846184	HGF	AKT1
Deactivation of the Beta-Catenin Transactivating Complex	0.0846184	AKT1
Regulation of Beta-Cell Development	0.0846184	AKT1
Signaling by SCF-KIT	0.0862468	STAT1
Negative Regulation of NOTCH4 Signaling	0.0871483	AKT1
Collagen Chain Trimerization	0.0871483	COL1A2
Interleukin-2 Family Signaling	0.0871483	STAT1
Paradoxical Activation of RAF Signaling by Kinase Inactive BRAF	0.0871483	ITGB3
GPER1 Signaling	0.0871483	ITGB1
Signaling by RAS Mutants	0.0871483	ITGB3
Signaling by Moderate Kinase Activity BRAF Mutants	0.0871483	ITGB3
Signaling Downstream of RAS Mutants	0.0871483	ITGB3
TAK1-dependent IKK and NF-kappa-B Activation	0.0871483	NFKB1
PKMTs Methylate Histone Lysines	0.0883752	NFKB1
Kidney Development	0.0883752	ITGB1
Signaling by NOTCH3	0.093614	STAT1
Chondroitin Sulfate Dermatan Sulfate Metabolism	0.0944291	DCN
Regulation of TNFR1 Signaling	0.0944291	TNF
Signaling by ERBB2	0.0944291	AKT1
SARS-CoV-2 Infection	0.095258	STAT1	AKT1
Transcriptional and Post-Translational Regulation of MITF-M Expression and Activity	0.095258	EDN1
MAPK Family Signaling Cascades	0.095258	ITGB3	HGF
Intracellular Signaling by Second Messengers	0.0986409	HGF	AKT1
Activation of NF-kappaB in B Cells	0.0995644	NFKB1
SARS-CoV-1 Activates Modulates Innate Immune Responses	0.0995644	NFKB1
Signaling by Non-Receptor Tyrosine Kinases	0.10028	AKT1
Signaling by PTK6	0.10028	AKT1
Intrinsic Pathway for Apoptosis	0.10028	AKT1
Regulation of PTEN Stability and Activity	0.101329	AKT1
Interleukin-12 Family Signaling	0.101329	STAT1
Heparan Sulfate Heparin (HS-GAG) Metabolism	0.102715	DCN
Regulation of RUNX2 Expression and Activity	0.105453	STAT1
TNF Signaling	0.105453	TNF
Nucleotide-binding Domain, Leucine Rich Repeat Containing Receptor (NLR) Signaling Pathways	0.108144	NFKB1
Regulated Necrosis	0.108144	IL1A
Cellular Response to Hypoxia	0.109473	VEGFA
Signaling by FGFR in Disease	0.110416	STAT1
MAP Kinase Activation	0.110416	NFKB1
Cytosolic Sensors of Pathogen-Associated DNA	0.111719	NFKB1
RUNX1 Regulates Genes Involved in Megakaryocyte Differentiation and Platelet Function	0.112633	THBS1
Signaling by BRAF and RAF1 Fusions	0.112633	ITGB3
Collagen Biosynthesis and Modifying Enzymes	0.115563	COL1A2
Downstream Signaling Events of B Cell Receptor (BCR)	0.116823	NFKB1
High Laminar Flow Shear Stress Activates Signaling by PIEZO1 and PECAM1 CDH5 KDR in Endothelial Cell	0.118073	AKT1
Diseases Associated With O-glycosylation of Proteins	0.120541	THBS1
Translocation of SLC2A4 (GLUT4) to the Plasma Membrane	0.120541	AKT1
Interleukin-17 Signaling	0.12176	NFKB1
Cyclin E Associated Events During G1 S Transition	0.122969	AKT1
RHOG GTPase Cycle	0.124167	ITGB1
Cyclin A Cdk2-associated Events at S Phase Entry	0.125356	AKT1
Regulation of mRNA Stability by Proteins That Bind AU-rich Elements	0.126127	AKT1
ISG15 Antiviral Mechanism	0.126127	STAT1
Costimulation by the CD28 Family	0.128452	AKT1
Interferon Alpha Beta Signaling	0.128452	STAT1
PKR-mediated Signaling	0.131156	STAT1
Oncogenic MAPK Signaling	0.133835	ITGB3
Constitutive Signaling by Aberrant PI3K in Cancer	0.134951	HGF
DDX58 IFIH1-mediated Induction of Interferon-Alpha Beta	0.13868	NFKB1
TP53 Regulates Metabolic Genes	0.13868	AKT1
Nuclear Events Mediated by NFE2L2	0.139324	NFKB1
CLEC7A (Dectin-1) Signaling	0.139324	NFKB1
RAC2 GTPase Cycle	0.139958	ITGB1
TNFR2 Non-Canonical NF-kB Pathway	0.139958	TNF
RAB GEFs Exchange GTP for GDP on RABs	0.142511	AKT1
Downstream TCR Signaling	0.143557	NFKB1
Signaling by ALK Fusions and Activated Point Mutants	0.145623	STAT1
Signaling by ALK in Cancer	0.145623	STAT1
RAC3 GTPase Cycle	0.146643	ITGB1
Antigen processing-Cross Presentation	0.149115	ITGAV
MyD88 Cascade Initiated on Plasma Membrane	0.15019	NFKB1
P75 NTR Receptor-Mediated Signalling	0.15019	NFKB1
Toll Like Receptor 10 (TLR10) Cascade	0.15019	NFKB1
Toll Like Receptor 5 (TLR5) Cascade	0.15019	NFKB1
Interferon Gamma Signaling	0.151169	STAT1
TRAF6 Mediated Induction of NFkB and MAP Kinases Upon TLR7 8 or 9 Activation	0.154985	NFKB1
MyD88 Dependent Cascade Initiated on Endosome	0.155936	NFKB1
Toll Like Receptor 3 (TLR3) Cascade	0.159693	NFKB1
Post-translational Protein Phosphorylation	0.160141	LTBP1
Toll Like Receptor 7 8 (TLR7 8) Cascade	0.160141	NFKB1
Neutrophil Degranulation	0.160305	ITGAV	NFKB1
MyD88-independent TLR4 Cascade	0.162389	NFKB1
TRIF (TICAM1)-mediated TLR4 Signaling	0.162389	NFKB1
Toll Like Receptor 9 (TLR9) Cascade	0.162389	NFKB1
Metabolism of Proteins	0.163834	SMAD2	THBS1	LTBP1	TGFBR1	TGFBR2
SARS-CoV-1-host Interactions	0.164168	NFKB1
TCR Signaling	0.165047	NFKB1
O-linked Glycosylation	0.16592	THBS1
MyD88 MAL(TIRAP) Cascade Initiated on Plasma Membrane	0.166304	NFKB1
Toll Like Receptor TLR6 TLR2 Cascade	0.166304	NFKB1
Toll Like Receptor 2 (TLR2) Cascade	0.169341	NFKB1
Toll Like Receptor TLR1 TLR2 Cascade	0.169341	NFKB1
Cell Junction Organization	0.17018	ITGB1
G1 S Transition	0.172328	AKT1
Binding and Uptake of Ligands by Scavenger Receptors	0.173148	COL1A2
Rab Regulation of Trafficking	0.173962	AKT1
Regulation of IGF Transport and Uptake by Insulin-like Growth Factor Binding Proteins (IGFBPs)	0.17477	LTBP1
Reproduction	0.177654	CXCR4
Glycosaminoglycan Metabolism	0.177654	DCN
C-type Lectin Receptors (CLRs)	0.182273	NFKB1
MITF-M-regulated Melanocyte Development	0.188104	EDN1
SARS-CoV-2 Activates Modulates Innate and Adaptive Immune Responses	0.190097	STAT1
Mitotic G1 Phase and G1 S Transition	0.190293	AKT1
RHO GTPases Activate Formins	0.190293	ITGB1
PTEN Regulation	0.197208	AKT1
FCERI Mediated NF-kB Activation	0.199125	NFKB1
Toll Like Receptor 4 (TLR4) Cascade	0.199803	NFKB1
S Phase	0.201693	AKT1
Cell-Cell Communication	0.208522	ITGB1
SARS-CoV-1 Infection	0.208522	NFKB1
Antiviral Mechanism by IFN-stimulated Genes	0.208522	STAT1
G Alpha (S) Signalling Events	0.208522	ITGB1
HIV Life Cycle	0.208522	CXCR4
Regulation of TP53 Activity	0.210327	AKT1
Signaling by the B Cell Receptor (BCR)	0.212115	NFKB1
Apoptosis	0.218553	AKT1
Toll-like Receptor Cascades	0.224902	NFKB1
RAC1 GTPase Cycle	0.235707	ITGB1
TCF Dependent Signaling in Response to WNT	0.240711	AKT1
Fc Epsilon Receptor (FCERI) Signaling	0.248982	NFKB1
Metabolism of Vitamins and Cofactors	0.249428	AKT1
Transcriptional Regulation by RUNX1	0.25316	THBS1
Signaling by ROBO Receptors	0.261184	CXCR4
HIV Infection	0.278615	CXCR4
Vesicle-mediated Transport	0.282607	COL1A2	AKT1
Chromatin Modifying Enzymes	0.287857	NFKB1
Chromatin Organization	0.287857	NFKB1
Interferon Signaling	0.329109	STAT1
Signaling by WNT	0.335015	AKT1
Metabolism of Carbohydrates	0.33702	DCN
RHO GTPase Effectors	0.337103	ITGB1
G Alpha (I) Signalling Events	0.359566	CXCR4
Transcriptional Regulation by TP53	0.399501	AKT1
Class I MHC Mediated Antigen Processing & Presentation	0.407863	ITGAV
RHO GTPase Cycle	0.468646	ITGB1
Innate Immune System	0.472889	ITGAV	NFKB1
Cell Cycle, Mitotic	0.514201	AKT1
Membrane Trafficking	0.587953	AKT1
Cell Cycle	0.595823	AKT1
Signaling by Rho GTPases	0.607389	ITGB1
Signaling by Rho GTPases, Miro GTPases and RHOBTB3	0.614695	ITGB1
Metabolism of RNA	0.651024	AKT1
Metabolism	0.809655	AKT1	DCN

## Sheet: Table S9
Table S9. Reactome pathway enrichment analysis of NCL-T network module 1. Enrichment analysis was performed using genes from a network module defined by the hub gene and its first neighbors. Pathways selected for visualization in the gene co-expression networks are highlighted in bold. Gene names are color-coded to indicate direction of expression (red, upregulated; green, downregulated).
Term	Adjusted P-value	Genes
TGF-beta Receptor Signaling Activates SMADs	2.41595e-11	SMAD4	TGFB1	SMAD3	ITGB5	ITGB3	ITGAV	SMAD7
Signal Transduction	2.41595e-11	SMAD4	CCL11	TGFB1	SMAD3	ITGB5	EGF	ITGB3	PDGFA	CXCR4	TNF	MMP9	NFKB1	AGT	SMAD7	MMP14	SP1	SNAI1	BCL2	STAT6	ITGAV
Signaling by TGF-beta Receptor Complex	2.41595e-11	SMAD4	TGFB1	SMAD3	ITGB5	SP1	ITGB3	ITGAV	SMAD7
Signaling by TGFB Family Members	2.41595e-11	SMAD4	MMP14	TGFB1	SMAD3	ITGB5	SP1	ITGB3	ITGAV	SMAD7
NFE2L2 Regulating Tumorigenic Genes	4.51623e-08	EGF	SP1	BCL2	PDGFA
Molecules Associated With Elastic Fibres	5.35122e-08	TGFB1	ITGB5	ITGB3	ITGAV	BMP7
Elastic Fibre Formation	1.10697e-07	TGFB1	ITGB5	ITGB3	ITGAV	BMP7
Extracellular Matrix Organization	1.10697e-07	MMP14	TGFB1	ITGB5	ITGB3	PDGFA	ITGAV	MMP9	BMP7
Developmental Biology	1.20604e-07	SMAD4	TGFB1	SMAD3	EGF	ITGB3	CXCR4	TNF	MMP9	BMP7	NFKB1	SNAI1	BCL2	ITGAV
Signaling by TGFBR3	1.38992e-07	SMAD4	MMP14	TGFB1	SMAD3	SP1
Interleukin-4 and Interleukin-13 Signaling	1.57981e-07	CCL11	TGFB1	BCL2	STAT6	TNF	MMP9
Non-integrin membrane-ECM Interactions	2.98907e-07	TGFB1	ITGB5	ITGB3	PDGFA	ITGAV
Platelet Degranulation	2.98907e-07	SERPINA1	TGFB1	EGF	ITGB3	PDGFA	TIMP3
Response to Elevated Platelet Cytosolic Ca2+	3.49384e-07	SERPINA1	TGFB1	EGF	ITGB3	PDGFA	TIMP3
Syndecan Interactions	7.8946e-07	TGFB1	ITGB5	ITGB3	ITGAV
RUNX3 Regulates CDKN1A Transcription	1.19235e-06	SMAD4	SMAD3	TGFB1
Loss of Function of SMAD2 3 in Cancer	1.19235e-06	SMAD4	SMAD3	TGFB1
Signaling by Interleukins	1.19235e-06	CCL11	TGFB1	SMAD3	BCL2	STAT6	TNF	MMP9	NFKB1
Nuclear Events Mediated by NFE2L2	1.37113e-06	EGF	SP1	BCL2	PDGFA	NFKB1
Signaling by TGF-beta Receptor Complex in Cancer	1.66905e-06	SMAD4	SMAD3	TGFB1
SMAD2 SMAD3 SMAD4 Heterotrimer Regulates Transcription	1.87777e-06	SMAD4	SMAD3	SP1	SMAD7
Adipogenesis	3.84412e-06	SMAD4	TGFB1	TNF	BMP7	NFKB1
Cytokine Signaling in Immune System	4.37966e-06	CCL11	TGFB1	SMAD3	BCL2	STAT6	TNF	MMP9	NFKB1	SMAD7
KEAP1-NFE2L2 Pathway	5.21698e-06	EGF	SP1	BCL2	PDGFA	NFKB1
Transcriptional Activity of SMAD2 SMAD3 SMAD4 Heterotrimer	6.60401e-06	SMAD4	SMAD3	SP1	SMAD7
Platelet Activation, Signaling and Aggregation	1.04117e-05	SERPINA1	TGFB1	EGF	ITGB3	PDGFA	TIMP3
Formation of Definitive Endoderm	1.7861e-05	SMAD4	SMAD3	CXCR4
SARS-CoV-1 Targets Host Intracellular Signalling and Regulatory Pathways	2.04349e-05	SMAD4	SMAD3	SP1
ECM Proteoglycans	2.85922e-05	TGFB1	ITGB5	ITGB3	ITGAV
Downregulation of TGF-beta Receptor Signaling	5.08675e-05	SMAD3	TGFB1	SMAD7
Immune System	5.20364e-05	SERPINA1	CCL11	TGFB1	SMAD3	ITGB5	BCL2	STAT6	ITGAV	TNF	MMP9	NFKB1	SMAD7
Cellular Response to Chemical Stress	5.31096e-05	EGF	SP1	BCL2	PDGFA	NFKB1
Response of Endothelial Cells to Shear Stress	5.46755e-05	MMP14	ITGB3	ITGAV	NFKB1
Cellular Responses to Mechanical Stimuli	5.46755e-05	MMP14	ITGB3	ITGAV	NFKB1
TGFBR3 Expression	5.48424e-05	SMAD4	SMAD3	SP1
Turbulent Flow Shear Stress Activates Signaling by PIEZO1 and Integrins in Endothelial Cells	7.0998e-05	ITGB3	ITGAV	NFKB1
Downregulation of SMAD2 3 SMAD4 Transcriptional Activity	7.0998e-05	SMAD4	SMAD3	SMAD7
Cellular Responses to Stimuli	8.96906e-05	MMP14	EGF	SP1	ITGB3	BCL2	PDGFA	ITGAV	NFKB1
SARS-CoV-1-host Interactions	9.97118e-05	SMAD4	SMAD3	SP1	NFKB1
RUNX3 Regulates BCL2L11 (BIM) Transcription	0.000124419	SMAD4	SMAD3
Gastrulation	0.000124567	SMAD4	SMAD3	SNAI1	CXCR4
Diseases of Signal Transduction by Growth Factor Receptors and Second Messengers	0.000145888	SMAD4	TGFB1	SMAD3	EGF	ITGB3	PDGFA
SMAD2 3 Phosphorylation Motif Mutants in Cancer	0.000166956	SMAD3	TGFB1
TGFBR1 KD Mutants in Cancer	0.000166956	SMAD3	TGFB1
Hemostasis	0.000166956	SERPINA1	TGFB1	EGF	ITGB3	PDGFA	TIMP3	ITGAV
Loss of Function of TGFBR1 in Cancer	0.000226838	SMAD3	TGFB1
Cross-presentation of Particulate Exogenous Antigens (Phagosomes)	0.000295779	ITGB5	ITGAV
SARS-CoV-1 Infection	0.000305403	SMAD4	SMAD3	SP1	NFKB1
Signaling by Receptor Tyrosine Kinases	0.000329051	EGF	ITGB3	PDGFA	STAT6	ITGAV	MMP9
Regulation of CDH11 Gene Transcription	0.000446125	SP1	SNAI1
ESR-mediated Signaling	0.000627809	EGF	SP1	BCL2	MMP9
PECAM1 Interactions	0.000628147	ITGB3	ITGAV
Extra-nuclear Estrogen Signaling	0.000716872	EGF	BCL2	MMP9
Transcriptional Regulation of White Adipocyte Differentiation	0.000985171	TGFB1	TNF	NFKB1
Integrin Cell Surface Interactions	0.00100178	ITGB5	ITGB3	ITGAV
Transcriptional Regulation by RUNX3	0.00101858	SMAD4	TGFB1	SMAD3
FOXO-mediated Transcription of Cell Cycle Genes	0.00113625	SMAD4	SMAD3
Signaling by Activin	0.00113625	SMAD4	SMAD3
Germ Layer Formation at Gastrulation	0.00113625	SMAD4	SMAD3
Signal Transduction by L1	0.00171976	ITGB3	ITGAV
Deubiquitination	0.00188021	SMAD4	TGFB1	SMAD3	SMAD7
Signaling by Nuclear Receptors	0.00190269	EGF	SP1	BCL2	MMP9
Signaling by NODAL	0.00197009	SMAD4	SMAD3
Estrogen-dependent Nuclear Events Downstream of ESR-membrane Signaling	0.00211392	EGF	BCL2
Inflammasomes	0.00224758	BCL2	NFKB1
Cell Junction Organization	0.00224758	SP1	SNAI1	ILK
Downstream Signal Transduction	0.00295853	PDGFA	STAT6
Regulation of CDH11 Expression and Function	0.00312074	SP1	SNAI1
FOXO-mediated Transcription of Oxidative Stress, Metabolic and Neuronal Genes	0.00314812	SMAD4	SMAD3
Signaling by BMP	0.00314812	SMAD4	SMAD7
Transcriptional Regulation of Brown and Beige Adipocyte Differentiation	0.00314812	SMAD4	BMP7
Transcriptional Regulation of Brown and Beige Adipocyte Differentiation by EBF2	0.00314812	SMAD4	BMP7
Activation of Matrix Metalloproteinases	0.00342618	MMP14	MMP9
Regulation of Expression and Function of Type II Classical Cadherins	0.00342618	SP1	SNAI1
Regulation of Homotypic Cell-Cell Adhesion	0.00342618	SP1	SNAI1
Disease	0.0040562	SMAD4	TGFB1	SMAD3	EGF	SP1	ITGB3	PDGFA	CXCR4	NFKB1
Cell-Cell Communication	0.00430829	SP1	SNAI1	ILK
Viral Infection Pathways	0.00681715	SMAD4	TGFB1	SMAD3	SP1	CXCR4	NFKB1
Ub-specific Processing Proteases	0.00725871	SMAD4	SMAD3	SMAD7
Peptide Ligand-Binding Receptors	0.00806165	CCL11	CXCR4	AGT
Chemokine Receptors Bind Chemokines	0.00940736	CCL11	CXCR4
Signaling by PDGF	0.00961684	PDGFA	STAT6
Adherens Junctions Interactions	0.0098265	SP1	SNAI1
Nucleotide-binding Domain, Leucine Rich Repeat Containing Receptor (NLR) Signaling Pathways	0.0103683	BCL2	NFKB1
Innate Immune System	0.0108769	SERPINA1	BCL2	STAT6	ITGAV	MMP9	NFKB1
Cellular Responses to Stress	0.0108769	EGF	SP1	BCL2	PDGFA	NFKB1
Collagen Degradation	0.0108769	MMP14	MMP9
Cytosolic Sensors of Pathogen-Associated DNA	0.0108769	STAT6	NFKB1
Neutrophil Degranulation	0.0109455	SERPINA1	ITGAV	MMP9	NFKB1
Cell Surface Interactions at the Vascular Wall	0.0113574	TGFB1	ITGB3	ITGAV
FOXO-mediated Transcription	0.0115081	SMAD4	SMAD3
SARS-CoV Infections	0.0122633	SMAD4	SMAD3	SP1	NFKB1
Generic Transcription Pathway	0.0140065	SMAD4	TGFB1	SMAD3	SP1	NFKB1	SMAD7
RAF MAP Kinase Cascade	0.0155886	EGF	ITGB3	PDGFA
Axon Guidance	0.0159405	ITGB3	CXCR4	ITGAV	MMP9
UCH Proteinases	0.0160771	TGFB1	SMAD7
MAPK1 MAPK3 Signaling	0.0160771	EGF	ITGB3	PDGFA
Constitutive Signaling by Aberrant PI3K in Cancer	0.016239	EGF	PDGFA
Peptide Hormone Metabolism	0.0172241	AGT	INHBE
PIP3 Activates AKT Signaling	0.0172439	EGF	SNAI1	PDGFA
Infectious Disease	0.0175162	SMAD4	TGFB1	SMAD3	SP1	CXCR4	NFKB1
Nervous System Development	0.0175162	ITGB3	CXCR4	ITGAV	MMP9
Cell-cell Junction Organization	0.0188701	SP1	SNAI1
Antigen processing-Cross Presentation	0.0202328	ITGB5	ITGAV
RNA Polymerase II Transcription	0.0202328	SMAD4	TGFB1	SMAD3	SP1	NFKB1	SMAD7
VEGFA-VEGFR2 Pathway	0.0211309	ITGB3	ITGAV
MAPK Family Signaling Cascades	0.0218836	EGF	ITGB3	PDGFA
CLEC7A Inflammasome Pathway	0.0219	NFKB1
TNFR1-mediated Ceramide Production	0.0219	TNF
Intracellular Signaling by Second Messengers	0.022611	EGF	SNAI1	PDGFA
Signaling by VEGF	0.0238638	ITGB3	ITGAV
PI3K AKT Signaling in Cancer	0.0238643	EGF	PDGFA
Class A 1 (Rhodopsin-like Receptors)	0.0238643	CCL11	CXCR4	AGT
Epithelial-Mesenchymal Transition (EMT) During Gastrulation	0.0238643	SNAI1
IkBA Variant Leads to EDA-ID	0.0238643	NFKB1
DEx H-box Helicases Activate Type I IFN and Inflammatory Cytokines Production	0.0238643	NFKB1
PI5P, PP2A and IER3 Regulate PI3K AKT Signaling	0.0238643	EGF	PDGFA
PPARA Activates Gene Expression	0.0257316	SP1	AGT
Negative Regulation of the PI3K AKT Network	0.0257316	EGF	PDGFA
Signaling by Overexpressed Wild-Type EGFR in Cancer	0.0257316	EGF
Inhibition of Signaling by Overexpressed EGFR	0.0257316	EGF
TGFBR3 Regulates TGF-beta Signaling	0.0257316	TGFB1
Regulation of NFE2L2 Gene Expression	0.0257316	NFKB1
Regulation of Lipid Metabolism by PPARalpha	0.0257316	SP1	AGT
L1CAM Interactions	0.0259377	ITGB3	ITGAV
Estrogen-dependent Gene Expression	0.0261436	SP1	BCL2
BH3-only Proteins Associate With and Inactivate Anti-Apoptotic BCL-2 Members	0.0277051	BCL2
Interleukin-1 Processing	0.0277051	NFKB1
EGFR Interacts With Phospholipase C-gamma	0.0277051	EGF
Glycoprotein Hormones	0.0302945	INHBE
RUNX3 Regulates p14-ARF	0.0302945	TGFB1
Metabolism of Proteins	0.0320788	SMAD4	SERPINA1	TGFB1	SMAD3	AGT	SMAD7	INHBE
Interleukin-1 Family Signaling	0.0320788	SMAD3	NFKB1
Degradation of the Extracellular Matrix	0.0320788	MMP14	MMP9
TGFBR3 PTM Regulation	0.0320788	MMP14
Regulated Proteolysis of p75NTR	0.0320788	NFKB1
Binding and Entry of HIV Virion	0.0340012	CXCR4
Peptide Hormone Biosynthesis	0.0340012	INHBE
Specification of Primordial Germ Cells	0.0340012	CXCR4
Gene Expression (Transcription)	0.0340012	SMAD4	TGFB1	SMAD3	SP1	NFKB1	SMAD7
NF-kB Is Activated and Signals Survival	0.0360106	NFKB1
GRB2 Events in EGFR Signaling	0.0360106	EGF
ERBB2 Activates PTK6 Signaling	0.0360106	EGF
Death Receptor Signaling	0.0374997	TNF	NFKB1
SHC1 Events in EGFR Signaling	0.0379601	EGF
Formation of Axial Mesoderm	0.0379601	SMAD3
p130Cas Linkage to MAPK Signaling for Integrins	0.0390417	ITGB3
Activation of BAD and Translocation to Mitochondria	0.0390417	BCL2
Signaling by EGFRvIII in Cancer	0.0390417	EGF
GRB2 SOS Provides Linkage to MAPK Signaling for Integrins	0.0390417	ITGB3
Constitutive Signaling by EGFRvIII	0.0390417	EGF
ERBB2 Regulates Cell Motility	0.0390417	EGF
Cellular Senescence	0.0395376	SP1	NFKB1
p75NTR Signals via NF-kB	0.0395376	NFKB1
STING Mediated Induction of Host Immune Responses	0.0395376	STAT6
Signaling by ERBB2 ECD Mutants	0.0395376	EGF
GRB2 Events in ERBB2 Signaling	0.0395376	EGF
PI3K Events in ERBB2 Signaling	0.0395376	EGF
TGF-beta Receptor Signaling in EMT (Epithelial to Mesenchymal Transition)	0.0395376	TGFB1
MAP3K8 (TPL2)-dependent MAPK1 3 Activation	0.0395376	NFKB1
GAB1 Signalosome	0.0409586	EGF
RIP-mediated NFkB Activation via ZBP1	0.0409586	NFKB1
The NLRP3 Inflammasome	0.0409586	NFKB1
Metabolism of Angiotensinogen to Angiotensins	0.0409586	AGT
GPCR Ligand Binding	0.0410847	CCL11	CXCR4	AGT
Cell-extracellular Matrix Interactions	0.0428187	ILK
Signaling by Ligand-Responsive EGFR Variants in Cancer	0.0443675	EGF
Constitutive Signaling by Ligand-Responsive EGFR Cancer Variants	0.0443675	EGF
Regulation of MITF-M-dependent Genes Involved in Apoptosis	0.0443675	BCL2
NOTCH4 Intracellular Domain Regulates Transcription	0.046399	SMAD3
ZBP1(DAI) Mediated Induction of Type I IFNs	0.0478443	NFKB1
CD209 (DC-SIGN) Signaling	0.0478443	NFKB1
Interleukin-37 Signaling	0.0478443	SMAD3
SHC1 Events in ERBB2 Signaling	0.0492376	EGF
Signaling by ERBB2 TMD JMD Mutants	0.0492376	EGF
Early Phase of HIV Life Cycle	0.0492376	CXCR4
Signaling by NOTCH	0.0519687	SMAD3	EGF
NOTCH3 Activation and Transmission of Signal to the Nucleus	0.0543046	EGF
Signaling by EGFR in Cancer	0.0543046	EGF
Signaling by ERBB2 KD Mutants	0.0543046	EGF
TRAF6 Mediated NF-kB Activation	0.0543046	NFKB1
Signaling by ERBB2 in Cancer	0.0558248	EGF
TNFR1-induced Proapoptotic Signaling	0.0558248	TNF
Cardiogenesis	0.0566966	SMAD4
Cell Recruitment (Pro-Inflammatory Response)	0.0566966	NFKB1
Purinergic Signaling in Leishmaniasis Infection	0.0566966	NFKB1
Integrin Signaling	0.0566966	ITGB3
Downregulation of ERBB2 Signaling	0.0602986	EGF
Post-translational Protein Modification	0.0602986	SMAD4	SERPINA1	TGFB1	SMAD3	SMAD7
Activation of BH3-only Proteins	0.0615619	BCL2
Laminin Interactions	0.0615619	ITGAV
RUNX2 Regulates Bone Development	0.0629156	SMAD4
EGFR Downregulation	0.0629156	EGF
Transcriptional Regulation of Pluripotent Stem Cells	0.0645702	SMAD4
Cargo Concentration in the ER	0.0658676	SERPINA1
TNFR1-induced NF-kappa-B Signaling Pathway	0.0658676	TNF
Oncogene Induced Senescence	0.0687209	SP1
Diseases Associated With the TLR Signaling Cascade	0.0687209	NFKB1
Diseases of Immune System	0.0687209	NFKB1
Signaling by High-Kinase Activity BRAF Mutants	0.0702873	ITGB3
Platelet Aggregation (Plug Formation)	0.0756247	ITGB3
MAP2K and MAPK Activation	0.0771319	ITGB3
Signaling by RAF1 Mutants	0.0782365	ITGB3
Transcriptional Regulation by VENTX	0.0782365	NFKB1
Activation of Gene Expression by SREBF (SREBP)	0.0811554	SP1
Signaling by SCF-KIT	0.0811554	MMP9
Smooth Muscle Contraction	0.0820371	ITGB5
Paradoxical Activation of RAF Signaling by Kinase Inactive BRAF	0.0820371	ITGB3
Signaling by RAS Mutants	0.0820371	ITGB3
Signaling by Moderate Kinase Activity BRAF Mutants	0.0820371	ITGB3
Signaling Downstream of RAS Mutants	0.0820371	ITGB3
TAK1-dependent IKK and NF-kappa-B Activation	0.0820371	NFKB1
Regulation of RUNX3 Expression and Activity	0.0820371	TGFB1
PKMTs Methylate Histone Lysines	0.0830285	NFKB1
Interleukin-10 Signaling	0.0830285	TNF
Signaling by NOTCH3	0.0878704	EGF
Signaling by GPCR	0.08801	CCL11	CXCR4	AGT
Signaling by ERBB2	0.08801	EGF
Regulation of TNFR1 Signaling	0.08801	TNF
G Alpha (I) Signalling Events	0.08801	CXCR4	AGT
EPH-ephrin Mediated Repulsion of Cells	0.089277	MMP9
Signaling by EGFR	0.0922458	EGF
SARS-CoV-1 Activates Modulates Innate Immune Responses	0.0930894	NFKB1
Activation of NF-kappaB in B Cells	0.0930894	NFKB1
Signaling by Non-Receptor Tyrosine Kinases	0.0935023	EGF
Signaling by PTK6	0.0935023	EGF
Intrinsic Pathway for Apoptosis	0.0935023	BCL2
Regulation of Cholesterol Biosynthesis by SREBP (SREBF)	0.0947261	SP1
Signaling by ERBB4	0.0975599	EGF
TNF Signaling	0.0987493	TNF
Assembly of Collagen Fibrils and Other Multimeric Structures	0.101091	MMP9
Regulation of PTEN Gene Transcription	0.101091	SNAI1
MAP Kinase Activation	0.103829	NFKB1
Signaling by BRAF and RAF1 Fusions	0.106536	ITGB3
Class I MHC Mediated Antigen Processing & Presentation	0.109847	ITGB5	ITGAV
Downstream Signaling Events of B Cell Receptor (BCR)	0.110304	NFKB1
COPII-mediated Vesicle Transport	0.110917	SERPINA1
High Laminar Flow Shear Stress Activates Signaling by PIEZO1 and PECAM1 CDH5 KDR in Endothelial Cell	0.110917	MMP14
Signaling by NOTCH4	0.114562	SMAD3
Interleukin-17 Signaling	0.114562	NFKB1
Adaptive Immune System	0.124201	ITGB5	ITGAV	NFKB1
Senescence-Associated Secretory Phenotype (SASP)	0.126587	NFKB1
RNA Polymerase II Transcribes snRNA Genes	0.126587	SP1
Oncogenic MAPK Signaling	0.127545	ITGB3
DDX58 IFIH1-mediated Induction of Interferon-Alpha Beta	0.132893	NFKB1
CLEC7A (Dectin-1) Signaling	0.13381	NFKB1
TNFR2 Non-Canonical NF-kB Pathway	0.134717	TNF
Collagen Formation	0.137054	MMP9
Downstream TCR Signaling	0.137935	NFKB1
EPH-Ephrin Signaling	0.138808	MMP9
MITF-M-dependent Gene Expression	0.141087	BCL2
MyD88 Cascade Initiated on Plasma Membrane	0.144428	NFKB1
P75 NTR Receptor-Mediated Signalling	0.144428	NFKB1
Toll Like Receptor 10 (TLR10) Cascade	0.144428	NFKB1
Toll Like Receptor 5 (TLR5) Cascade	0.144428	NFKB1
Interferon Gamma Signaling	0.145242	SMAD7
Interleukin-1 Signaling	0.14821	NFKB1
TRAF6 Mediated Induction of NFkB and MAP Kinases Upon TLR7 8 or 9 Activation	0.14821	NFKB1
MyD88 Dependent Cascade Initiated on Endosome	0.148994	NFKB1
Cargo Recognition for Clathrin-Mediated Endocytosis	0.151117	EGF
Toll Like Receptor 3 (TLR3) Cascade	0.151299	NFKB1
Transcriptional Regulation by RUNX2	0.151299	SMAD4
Post-translational Protein Phosphorylation	0.151476	SERPINA1
Toll Like Receptor 7 8 (TLR7 8) Cascade	0.151476	NFKB1
MyD88-independent TLR4 Cascade	0.15369	NFKB1
TRIF (TICAM1)-mediated TLR4 Signaling	0.15369	NFKB1
Toll Like Receptor 9 (TLR9) Cascade	0.15369	NFKB1
TCR Signaling	0.157004	NFKB1
MyD88 MAL(TIRAP) Cascade Initiated on Plasma Membrane	0.158405	NFKB1
Toll Like Receptor TLR6 TLR2 Cascade	0.158405	NFKB1
Toll Like Receptor 2 (TLR2) Cascade	0.161046	NFKB1
Toll Like Receptor TLR1 TLR2 Cascade	0.161046	NFKB1
Regulation of IGF Transport and Uptake by Insulin-like Growth Factor Binding Proteins (IGFBPs)	0.167997	SERPINA1
Reproduction	0.171119	CXCR4
C-type Lectin Receptors (CLRs)	0.175437	NFKB1
MITF-M-regulated Melanocyte Development	0.18092	BCL2
PTEN Regulation	0.190457	SNAI1
Clathrin-mediated Endocytosis	0.190457	EGF
FCERI Mediated NF-kB Activation	0.192158	NFKB1
Toll Like Receptor 4 (TLR4) Cascade	0.192656	NFKB1
Metabolism of Steroids	0.199486	SP1
ER to Golgi Anterograde Transport	0.199486	SERPINA1
HIV Life Cycle	0.202259	CXCR4
Signaling by the B Cell Receptor (BCR)	0.206148	NFKB1
Apoptosis	0.211421	BCL2
Influenza Infection	0.211421	TGFB1
GPCR Downstream Signalling	0.211421	CXCR4	AGT
Membrane Trafficking	0.211421	SERPINA1	EGF
Toll-like Receptor Cascades	0.216009	NFKB1
Transport to the Golgi and Subsequent Modification	0.228444	SERPINA1
Fc Epsilon Receptor (FCERI) Signaling	0.239526	NFKB1
Programmed Cell Death	0.244027	BCL2
Muscle Contraction	0.245306	ITGB5
HCMV Early Events	0.245522	NFKB1
Signaling by ROBO Receptors	0.249904	CXCR4
G Alpha (Q) Signalling Events	0.258331	AGT
Vesicle-mediated Transport	0.264393	SERPINA1	EGF
HIV Infection	0.264696	CXCR4
Metabolism of Lipids	0.265627	SP1	AGT
Chromatin Modifying Enzymes	0.272951	NFKB1
Chromatin Organization	0.272951	NFKB1
Parasitic Infection Pathways	0.277957	NFKB1
Leishmania Infection	0.277957	NFKB1
HCMV Infection	0.290435	NFKB1
Interferon Signaling	0.309067	SMAD7
Asparagine N-linked Glycosylation	0.331514	SERPINA1
Metabolism	0.792409	SP1	AGT

## Sheet: Table S10
Table S10. Reactome pathway enrichment analysis of NCL-T network module 2. Enrichment analysis was performed using genes from a network module defined by the hub gene and its first neighbors. Pathways selected for visualization in the gene co-expression networks are highlighted in bold. Gene names are color-coded to indicate direction of expression (green, downregulated).
Term	Adjusted P-value	Genes
Extracellular Matrix Organization	9.54167e-15	COL3A1	COL1A2	LOX	TGFB3	MMP2	PDGFB	SERPINH1	ITGB8	TIMP1	LTBP1	THBS1
Signal Transduction	2.59814e-07	TGFB3	MMP2	PDGFB	THBS2	LTBP1	THBS1	ACTA2	COL3A1	COL1A2	CCL3	ITGB8	TIMP1	CCR2
Elastic Fibre Formation	1.8356e-06	LOX	TGFB3	ITGB8	LTBP1
Signaling by PDGF	3.51404e-06	COL3A1	PDGFB	THBS2	THBS1
Non-integrin membrane-ECM Interactions	3.51404e-06	COL3A1	COL1A2	PDGFB	THBS1
Signaling by TGFB Family Members	3.51404e-06	COL1A2	TGFB3	ITGB8	TIMP1	LTBP1
Integrin Cell Surface Interactions	1.14863e-05	COL3A1	COL1A2	ITGB8	THBS1
Collagen Formation	1.26503e-05	COL3A1	COL1A2	LOX	SERPINH1
Signaling by TGF-beta Receptor Complex	1.33922e-05	COL1A2	TGFB3	ITGB8	LTBP1
Syndecan Interactions	1.70886e-05	COL3A1	COL1A2	THBS1
Platelet Activation, Signaling and Aggregation	2.13031e-05	COL1A2	TGFB3	PDGFB	TIMP1	THBS1
Platelet Degranulation	3.44621e-05	TGFB3	PDGFB	TIMP1	THBS1
Molecules Associated With Elastic Fibres	3.44621e-05	TGFB3	ITGB8	LTBP1
Response to Elevated Platelet Cytosolic Ca2+	3.44621e-05	TGFB3	PDGFB	TIMP1	THBS1
Degradation of the Extracellular Matrix	3.94363e-05	COL3A1	COL1A2	MMP2	TIMP1
Interleukin-10 Signaling	5.48791e-05	CCL3	TIMP1	CCR2
TGF-beta Receptor Signaling Activates SMADs	5.51436e-05	TGFB3	ITGB8	LTBP1
Assembly of Collagen Fibrils and Other Multimeric Structures	0.000114748	COL3A1	COL1A2	LOX
Collagen Degradation	0.000125649	COL3A1	COL1A2	MMP2
Collagen Biosynthesis and Modifying Enzymes	0.000137031	COL3A1	COL1A2	SERPINH1
Signaling by Interleukins	0.000157455	COL1A2	MMP2	CCL3	TIMP1	CCR2
ECM Proteoglycans	0.000181949	COL3A1	COL1A2	TGFB3
Signaling by Receptor Tyrosine Kinases	0.000324187	COL3A1	COL1A2	PDGFB	THBS2	THBS1
Crosslinking of Collagen Fibrils	0.000498857	COL1A2	LOX
Interleukin-4 and Interleukin-13 Signaling	0.000509388	COL1A2	MMP2	TIMP1
Scavenging by Class A Receptors	0.000514401	COL3A1	COL1A2
Regulation of IGF Transport and Uptake by Insulin-like Growth Factor Binding Proteins (IGFBPs)	0.000637736	MMP2	TIMP1	LTBP1
Hemostasis	0.000979073	COL1A2	TGFB3	PDGFB	TIMP1	THBS1
MET Activates PTK2 Signaling	0.00116677	COL3A1	COL1A2
Activation of Matrix Metalloproteinases	0.00136167	MMP2	TIMP1
Cytokine Signaling in Immune System	0.00136167	COL1A2	MMP2	CCL3	TIMP1	CCR2
Defective B3GALTL Causes PpS	0.00170202	THBS2	THBS1
O-glycosylation of TSR Domain-Containing Proteins	0.00173879	THBS2	THBS1
MET Promotes Cell Motility	0.00186571	COL3A1	COL1A2
Collagen Chain Trimerization	0.00208776	COL3A1	COL1A2
Chemokine Receptors Bind Chemokines	0.00340228	CCL3	CCR2
Diseases Associated With O-glycosylation of Proteins	0.00511834	THBS2	THBS1
Signaling by MET	0.0061543	COL3A1	COL1A2
Post-translational Protein Phosphorylation	0.0108843	TIMP1	LTBP1
O-linked Glycosylation	0.012011	THBS2	THBS1
Binding and Uptake of Ligands by Scavenger Receptors	0.0133748	COL3A1	COL1A2
Enhanced Binding of GP1BA Variant to VWF Multimer Collagen	0.0160125	COL1A2
Defective Binding of VWF Variant to GPIb IX V	0.0160125	COL1A2
Immune System	0.0167359	COL3A1	COL1A2	MMP2	CCL3	TIMP1	CCR2
Diseases of Glycosylation	0.0167359	THBS2	THBS1
RUNX3 Regulates YAP1-mediated Transcription	0.0167359	CTGF
Defects of Platelet Adhesion to Exposed Collagen	0.0167359	COL1A2
TGFBR3 PTM Regulation	0.0225054	TIMP1
GP1b-IX-V Activation Signalling	0.0240407	COL1A2
Peptide Ligand-Binding Receptors	0.0279028	CCL3	CCR2
YAP1- and WWTR1 (TAZ)-stimulated Gene Expression	0.0282833	CTGF
Anchoring Fibril Formation	0.0282833	COL1A2
Platelet Adhesion to Exposed Collagen	0.0295878	COL1A2
Immunoregulatory Interactions Between a Lymphoid and a non-Lymphoid Cell	0.0323855	COL3A1	COL1A2
Diseases of Hemostasis	0.0338173	COL1A2
NOTCH4 Intracellular Domain Regulates Transcription	0.0349476	ACTA2
Diseases of Metabolism	0.0421622	THBS2	THBS1
Attenuation Phase	0.0454253	SERPINH1
Downstream Signal Transduction	0.0479249	PDGFB
Metabolism of Proteins	0.0479329	MMP2	TIMP1	THBS2	LTBP1	THBS1
HSF1 Activation	0.0479329	SERPINH1
MAPK Family Signaling Cascades	0.0535234	MMP2	PDGFB
GPVI-mediated Activation Cascade	0.0540385	COL1A2
SMAD2 SMAD3 SMAD4 Heterotrimer Regulates Transcription	0.0545719	COL1A2
HSF1-dependent Transactivation	0.0545719	SERPINH1
Post-translational Protein Modification	0.0545719	TIMP1	THBS2	LTBP1	THBS1
Class A 1 (Rhodopsin-like Receptors)	0.0548907	CCL3	CCR2
Beta Defensins	0.0548907	CCR2
Platelet Aggregation (Plug Formation)	0.0548907	COL1A2
NCAM1 Interactions	0.058199	COL3A1
Smooth Muscle Contraction	0.0600638	ACTA2
Defensins	0.0649272	CCR2
Signaling by TGFBR3	0.0649272	TIMP1
Transcriptional Activity of SMAD2 SMAD3 SMAD4 Heterotrimer	0.0657229	COL1A2
EPH-ephrin Mediated Repulsion of Cells	0.0657229	MMP2
NCAM Signaling for Neurite Out-Growth	0.0797373	COL3A1
RUNX1 Regulates Genes Involved in Megakaryocyte Differentiation and Platelet Function	0.0811357	THBS1
GPCR Ligand Binding	0.0873365	CCL3	CCR2
Signaling by NOTCH4	0.0873548	ACTA2
Extra-nuclear Estrogen Signaling	0.0897502	MMP2
MAPK6 MAPK4 Signaling	0.0943641	MMP2
Constitutive Signaling by Aberrant PI3K in Cancer	0.09543	PDGFB
Regulation of HSF1-mediated Heat Shock Response	0.09543	SERPINH1
Transcriptional Regulation by RUNX3	0.0975859	CTGF
EPH-Ephrin Signaling	0.102527	MMP2
Axon Guidance	0.102527	COL3A1	MMP2
Antimicrobial Peptides	0.10371	CCR2
Nervous System Development	0.106713	COL3A1	MMP2
Cellular Response to Heat Stress	0.106713	SERPINH1
Generic Transcription Pathway	0.106713	COL1A2	THBS1	CTGF
PI3K AKT Signaling in Cancer	0.113868	PDGFB
PI5P, PP2A and IER3 Regulate PI3K AKT Signaling	0.113868	PDGFB
Negative Regulation of the PI3K AKT Network	0.119416	PDGFB
Disease	0.12242	COL1A2	PDGFB	THBS2	THBS1
RNA Polymerase II Transcription	0.127677	COL1A2	THBS1	CTGF
Signaling by GPCR	0.144307	CCL3	CCR2
Vesicle-mediated Transport	0.158446	COL3A1	COL1A2
ESR-mediated Signaling	0.179094	MMP2
Gene Expression (Transcription)	0.179571	COL1A2	THBS1	CTGF
Transcriptional Regulation by RUNX1	0.183769	THBS1
Muscle Contraction	0.183769	ACTA2
Adaptive Immune System	0.184256	COL3A1	COL1A2
Signaling by NOTCH	0.184256	ACTA2
Cell Surface Interactions at the Vascular Wall	0.201539	COL1A2
RAF MAP Kinase Cascade	0.224219	PDGFB
Signaling by Nuclear Receptors	0.224485	MMP2
MAPK1 MAPK3 Signaling	0.224485	PDGFB
PIP3 Activates AKT Signaling	0.229718	PDGFB
G Alpha (I) Signalling Events	0.252509	CCR2
Intracellular Signaling by Second Messengers	0.253681	PDGFB
Diseases of Signal Transduction by Growth Factor Receptors and Second Messengers	0.335999	PDGFB
Developmental Biology	0.3432	COL3A1	MMP2
GPCR Downstream Signalling	0.432484	CCR2
Cellular Responses to Stress	0.503452	SERPINH1
Cellular Responses to Stimuli	0.542354	SERPINH1
Innate Immune System	0.634409	CCR2
